# Supplementary material for: Selection for environmental variance of litter size in rabbits involves genes in pathways controlling animal resilience
Source: Genet Sel Evol. 2021 Jul 13;53:59. doi: 10.1186/s12711-021-00653-y (PMC8276493; doi:10.1186/s12711-021-00653-y)
Supplement: Supplementary file 1 — Additional file 1. Relevant FST windows with a weighted FST value higher than 0.35. Signatures of selection identified using FST. For each relevant FST window, the position is indicated according to the chromosome (OCU) and location in Mb. This table summarises the minor allele frequency (MAF) for each population and the weighted FST value for each FST window. [file 12711_2021_653_MOESM1_ESM.xlsx]

## Sheet: Hoja1
OCU	Genomic Region (Mb)	MAF					FST value
		Low		Base	High
		G11	G13		G11	G13	G11	G13
2	104.5-105	0.44	0.35	0.24	0.11	0.05	0.39	0.57
9	89-89.5	0.38	0.4	0.41	0.09	0.12	0.48	0.39
9	89.25-89.75	0.23	0.26	0.31	0.23	0.17	0.38	0.38
12	8.75-9.25	0.45	0.38	0.31	0.05	0.14	0.36	0.36
12	9-9.5	0.45	0.38	0.31	0.05	0.13	0.35	0.36
14	121-121.5	0.17	0.19	0.45	0.35	0.46	0.36	0.36
X	81-81.5	0.42	0.4	0.13	0.1	0.06	0.42	0.48
X	81.25-81.75	0.4	0.36	0.13	0.1	0.08	0.43	0.49
