# Supplementary material for: Selection for environmental variance of litter size in rabbits involves genes in pathways controlling animal resilience
Source: Genet Sel Evol. 2021 Jul 13;53:59. doi: 10.1186/s12711-021-00653-y (PMC8276493; doi:10.1186/s12711-021-00653-y)
Supplement: Supplementary file 2 — Additional file 2. Localization of true signatures of selection identified with each method of detection in generation 11 and validated in generation 13. [file 12711_2021_653_MOESM2_ESM.xlsx]

## Sheet: SS_final290720
OCU	Start (bp)	End (bp)	Method
1	22886954	22909185	ROH
1	26391840	26564550	ROH
1	59218592	59435671	ROH
1	60560282	60578298	ROH
1	64242469	65547042	ROH
1	72928009	73038387	ROH
1	84581154	84687057	ROH
1	108358669	110363862	ROH
1	112959426	113398000	ROH
1	133153964	133204273	ROH
1	134952135	135186716	ROH
1	153891548	154485420	ROH
1	163691301	164798061	ROH
1	179466463	179631054	ROH
2	2804434	4325411	ROH
2	12693148	13135223	ROH
2	32155899	33442085	ROH
2	105829744	105873426	ROH
2	107063315	107508344	ROH
2	123804924	123812041	ROH
2	125152147	125364850	ROH
2	127725337	128927714	ROH
2	135631629	136119005	ROH
2	138754376	139612555	ROH
2	148119031	148996895	ROH
2	169073505	169079847	ROH
3	41340838	42689207	ROH
3	49168713	49538065	ROH
3	66306711	70474197	ROH
3	86370495	86900125	ROH
3	89042078	89085468	ROH
3	106582397	106869895	ROH
4	1284248	1550953	ROH
4	13206347	13206347	ROH
4	16274608	16488654	ROH
4	21397358	22844570	ROH
4	78312747	78777697	ROH
5	21481267	22863643	ROH
5	36536188	36655419	ROH
6	12935942	13048084	ROH
7	21266166	22209012	ROH
7	35763436	37217290	ROH
7	45111625	45646277	ROH
7	52911761	53622191	ROH
7	57389789	58107323	ROH
7	62577767	62782214	ROH
7	68267231	68561589	ROH
7	91629496	92449326	ROH
7	108476570	109112682	ROH
7	140787637	141141424	ROH
8	29905813	30138847	ROH
8	31276282	31843074	ROH
8	39329314	39741126	ROH
8	64644280	66520593	ROH
8	77291631	77784972	ROH
9	10080694	11297653	ROH
9	41826722	42281552	ROH
9	47488872	48592659	ROH
9	63514186	63601288	ROH
9	69611879	70609227	ROH
9	80121874	80415906	ROH
9	82750273	82845737	ROH
9	90770093	90770093	ROH
9	102198102	102198102	ROH
10	19238838	20055822	ROH
11	9041494	9048337	ROH
11	40045006	40176737	ROH
11	56159653	56354114	ROH
11	66257092	66837409	ROH
11	72431335	72431335	ROH
11	79093393	82151775	ROH
12	35534588	36000662	ROH
12	47802734	47842515	ROH
12	57054073	58175421	ROH
12	70085318	70388684	ROH
12	121421145	121421145	ROH
12	128987243	130414650	ROH
12	135257036	136573111	ROH
12	137889071	138851872	ROH
13	7550725	8180095	ROH
13	20599998	21298014	ROH
13	25377868	25377868	ROH
13	26499318	26557214	ROH
13	56032029	56058365	ROH
13	66905606	66919393	ROH
13	68032891	68056357	ROH
13	70465753	73686385	ROH
13	95127681	95876972	ROH
13	119899544	120909052	ROH
14	3091363	4008672	ROH
14	12986896	14682176	ROH
14	15811598	15811598	ROH
14	31139361	33570563	ROH
14	48234635	48268087	ROH
14	59148787	59148787	ROH
14	60161088	61759546	ROH
14	69409597	69995704	ROH
14	92810454	92810454	ROH
14	94118695	95720636	ROH
14	101575784	103148837	ROH
14	104963972	105030810	ROH
14	106810647	110104756	ROH
14	114984395	115049966	ROH
14	131987234	133108905	ROH
14	154727236	154888289	ROH
15	4673569	4745433	ROH
15	75053905	75326494	ROH
15	88086052	88086052	ROH
15	89235913	89489670	ROH
15	93546145	93546145	ROH
15	107011718	108015207	ROH
16	11789883	12851943	ROH
16	19876566	21575128	ROH
16	73366408	73787576	ROH
16	75506451	75861690	ROH
17	12896834	13704421	ROH
17	46493550	47730602	ROH
17	63777779	64908842	ROH
18	13741654	14676935	ROH
18	54113237	54126076	ROH
18	57043921	57047981	ROH
19	40126787	45260218	ROH
19	46275510	48437208	ROH
20	20796589	20796589	ROH
20	21898266	22818457	ROH
20	24045906	24573473	ROH
23	617062	1581576	ROH
23	20299742	21109136	ROH
13	89310000	90540000	VarLD
14	14000	2270000	VarLD
2	104500000	105000000	FST
12	8750000	9500000	FST
23	81000000	81750000	FST
3	37000000	37400000	ROH
