# Supplementary material for: Selection for environmental variance of litter size in rabbits involves genes in pathways controlling animal resilience
Source: Genet Sel Evol. 2021 Jul 13;53:59. doi: 10.1186/s12711-021-00653-y (PMC8276493; doi:10.1186/s12711-021-00653-y)
Supplement: Supplementary file 3 — Additional file 3. Classification of candidate genes in general biological processes according to their gene ontologies (GO). An in-house R script was used to group the gene ontology (GO) of the candidate genes in general biological pathways. For that, we created a dictionary for each biological pathway with their keyworks (for example, cytokine for immune system). Then, we matched these keywords with the GO description of each gene extracted from Ensembl 103 (see Additional file 6) using the package biomaRt. Each description containing the keyword was assigned to its biological pathway. Gene with GO terms for which it was difficult to assign a biological process were included in the category of “Other Processes”, for example, MutSbeta complex. All keywords were extracted from the literature. The percentage of each biological pathway was calculated as the ratio between the number of GO identified in the biological pathway (Xi) relative to the total number of GO (N); \documentclass[12pt]{minimal} \usepackage{amsmath} \usepackage{wasysym} \usepackage{amsfonts} \usepackage{amssymb} \usepackage{amsbsy} \usepackage{mathrsfs} \usepackage{upgreek} \setlength{\oddsidemargin}{-69pt} \begin{document}$$\frac{{X}_{i}}{N}$$\end{document}XiN × 100. Using this in-house R script, we obtained a general vision of the pathways based on the GO of the candidate genes. This is an initiative named PATHionary. You can support it with your knowledge through the following link; https://forms.gle/yAt3S2JDUEzQxoLu9. [file 12711_2021_653_MOESM3_ESM.xlsx]

## Sheet: Sheet1
Biological_Process	Number_GO	Percentage	Genes_Involved	N_genes	GO
Amino_acid_process	60	2.17	PRKD3, ACE, P3H4, FKBP10, ERBB2, KAT2A, PIK3R3, TRADD, NOL3, ENSOCUG00000005579, CSF3, ENSOCUG00000024832, EEF2K, TEK, MYOC, CDC42BPA, EZH1, GRN, WNK4, ARHGAP27, PPP3CB, ENSOCUG00000009259, PSAT1, NMT1, P4HA1, PSMB3, AGXT2, CDH5, NDUFAF5, ENSOCUG00000021898, TASP1, ITIH5, ITIH2, SMYD3, CD200, BRDT, NEK10	37	GO:0004674, GO:0061098, GO:1900086, GO:2000170, GO:0017185, GO:0018208, GO:0004713, GO:0004714, GO:0007169, GO:0018108, GO:0061733, GO:0018393, GO:0106227, GO:0001784, GO:0005068, GO:0043027, GO:1990001, GO:0061097, GO:0033138, GO:0050731, GO:0006529, GO:0004066, GO:0030971, GO:0018024, GO:1905247, GO:0004722, GO:0043039, GO:0006419, GO:0004813, GO:0004812, GO:0006564, GO:0004648, GO:0018008, GO:…
Behaviour	10	0.36	PPP1R1B, HCRT, THRA, FBXL20, NRXN1, KALRN	6	GO:0048148, GO:0007631, GO:0007611, GO:0001662, GO:0007612, GO:0030534, GO:0035176, GO:0042297, GO:0071625
Cell_maintenance	1264	45.78	CYB561, PRKD3, KRT15, RB1CC1, TSHR, ACE, PNPLA8, TTC32, ENSOCUG00000034369, ECT2L, KRT16, CDK12, LMO7, KCNH6, PPP1R1B, ARMC8, ENSOCUG00000000604, REPS1, JUP, STARD3, P3H4, NPBWR1, FKBP10, PGAP3, KLHL10, OPRK1, ERBB2, TTC25, DNAJC7, DHX58, KAT2A, KCNH4, PIK3R3, TRADD, ENSOCUG00000009996, HSF4, NOL3, ENSOCUG00000010022, MAPT, HCRT, GHDC, NOSTRIN, JARID2, DTNBP1, KANSL1, TRAM1, CCDC174, GSDMA, ENSOC…	237	GO:0022900, GO:0016021, GO:0035556, GO:0006468, GO:0004672, GO:0016301, GO:0005654, GO:0005829, GO:0097110, GO:0005634, GO:0019901, GO:0031965, GO:0043066, GO:2001237, GO:0001934, GO:0045793, GO:0006914, GO:1990316, GO:0007186, GO:0007189, GO:0005886, GO:0004930, GO:0031434, GO:0051019, GO:0010608, GO:0010629, GO:0032091, GO:0032092, GO:0005615, GO:0005737, GO:0009897, GO:0070062, GO:0006508, GO:…
Development	41	1.48	TSHR, CDK12, JUP, ERBB2, TTC25, KAT2A, HSF4, MAPT, JARID2, THRA, CCNB2, VPS25, IFT74, CDH5, SMYD3, LDLRAD4, GATA3, CD200, TGFBR3, DYNC2H1, ITGB5, DZIP1L, CYP1B1	23	GO:0040018, GO:2000737, GO:0043588, GO:0019838, GO:0030307, GO:0071363, GO:0071364, GO:0060287, GO:0021537, GO:0022037, GO:0035264, GO:2000036, GO:0048468, GO:0030426, GO:1990000, GO:0048536, GO:0048863, GO:0009887, GO:0040008, GO:0007175, GO:0003334, GO:0007368, GO:0008544, GO:0007179, GO:0014904, GO:0030512, GO:0001709, GO:0048589, GO:0048646, GO:0071599, GO:0071636, GO:0005024, GO:0005114, GO:…
Endocrine_system	62	2.25	TSHR, ACE, KCNH6, P3H4, KLHL10, ZNF385C, DHX58, KCNH4, JARID2, LYPLA1, ENSOCUG00000029374, THRA, NR1D1, TOP2A, FGD5, CCR7, XPR1, CCNB2, SLC4A1, MYOC, NR2C2, CDC42BPA, ATP8A2, WNK4, AOC3, FANCL, BRCA1, P4HA1, OIT3, DNAJC21, MARCHF10, GATA3, PGM3, ME1, CYP39A1, SLC26A7, UTRN, KALRN, CALM2, TTC7A, CYP1B1	41	GO:0004996, GO:0016500, GO:0008270, GO:0031404, GO:0042447, GO:0005249, GO:0006813, GO:0000287, GO:0048873, GO:0048538, GO:0046872, GO:0070324, GO:0030878, GO:0002155, GO:0009755, GO:0048872, GO:0030643, GO:0006821, GO:0015108, GO:0045162, GO:0019869, GO:0050801, GO:0005507, GO:0005506, GO:1903118, GO:2000611, GO:0035898, GO:0060017, GO:0030145, GO:0008387, GO:0005254, GO:0060125, GO:0008076, GO:…
Energy_carbohydrates_lipid_metabolism	112	4.06	RB1CC1, ACE, PNPLA8, STARD3, FKBP10, KAT2A, NOL3, MAPT, JARID2, THRA, NR1D1, ENSOCUG00000022009, ENSOCUG00000029284, ENSOCUG00000025023, CCR7, SLC4A1, RP1, MYOC, HACD2, ATP8A2, MRPS25, WNK4, COA3, ENSOCUG00000025280, CWF19L2, EEPD1, ESYT3, PPP3CB, AOC3, PLCD3, BRCA1, P4HA1, PIP4K2B, AGXT2, COQ8A, ACADM, NDUFAF5, ALDH1A1, ENSOCUG00000013727, ENSOCUG00000006264, ATPAF1, ATP5F1C, GATA3, PGM3, ME1, A…	49	GO:0001889, GO:0000422, GO:0050482, GO:0006631, GO:0019369, GO:0043651, GO:0006629, GO:0055088, GO:0070328, GO:0015485, GO:0120020, GO:0008289, GO:0005739, GO:0005758, GO:0045722, GO:1902109, GO:0090201, GO:0034185, GO:0071813, GO:0010917, GO:0048312, GO:0090258, GO:1903748, GO:0050994, GO:0019216, GO:0042632, GO:0044321, GO:0045598, GO:0061178, GO:0061469, GO:0070859, GO:0001678, GO:0055114, GO:…
excretor_system	22	0.8	ACE, MYO1E, WNK4, GATA3, DYNC2H1, EPCAM	6	GO:0001822, GO:0003094, GO:0032836, GO:0072015, GO:0070294, GO:0001823, GO:0035799, GO:0042421, GO:0060676, GO:0061290, GO:0072107, GO:0072178, GO:0072179, GO:0072182, GO:0072197, GO:2000607, GO:2000703, GO:2000734, GO:0001657
Global_metabolism	127	4.6	PRKD3, ACE, PNPLA8, DHX35, CDK12, P3H4, NPBWR1, PGAP3, ERBB2, DHX58, ATP6V0A1, MYL4, PSMD3, CSF3, FANCM, ENSOCUG00000022058, NR1D1, CASC3, ENSOCUG00000027427, RAPGEFL1, MRC2, EEF2K, TOP2A, ENSOCUG00000025023, XPR1, MYO1E, ENSOCUG00000014935, TEK, RP1, MYOC, CUL5, CDC42BPA, ATP8A2, NME9, WNK4, ELMOD1, DNM3, ENSOCUG00000038979, ARHGAP27, PSME3, MRAS, AOC3, ENSOCUG00000009259, PSAT1, PLCD3, NMT1, PS…	76	GO:0005524, GO:0043171, GO:0050435, GO:0046338, GO:0071013, GO:1902494, GO:0019222, GO:0006505, GO:0014065, GO:0043547, GO:0000220, GO:0051117, GO:0033179, GO:0032781, GO:0042176, GO:0014068, GO:0050790, GO:0010498, GO:0071006, GO:0048365, GO:0007264, GO:0030574, GO:0003918, GO:0008094, GO:0009330, GO:0006259, GO:0050661, GO:0016620, GO:0000822, GO:0035091, GO:0006807, GO:0005903, GO:0016887, GO:…
Immuno_response	193	6.99	RB1CC1, TSHR, ACE, KRT16, JUP, FKBP10, ERBB2, DHX58, KAT2A, PIK3R3, TRADD, NOL3, ELMO3, MAPT, JARID2, ENSOCUG00000005579, TBC1D5, CSF3, HDAC5, FANCM, NR1D1, TOP2A, CCR7, XPR1, MYO1E, CCNB2, TEK, MYOC, CCR10, CDC42BPA, GRN, ITGA2B, ANLN, MRAS, PPP3CB, GUCY1A2, FANCL, IFT74, BRCA1, PIP4K2B, AGXT2, PIK3CB, CDH5, CKLF, CMTM3, AHCTF1, LDLRAD4, GATA3, CD200, PPWD1, ERBIN, PGM3, TGFBR3, UTRN, PHLDB2, IT…	59	GO:0000407, GO:0034045, GO:0000045, GO:0000421, GO:0030183, GO:0002446, GO:0071838, GO:1902033, GO:0006954, GO:0030336, GO:0045087, GO:0045296, GO:0016477, GO:0043537, GO:0042060, GO:0033088, GO:0009615, GO:0009617, GO:0032480, GO:0032481, GO:0039534, GO:0039536, GO:0045088, GO:0045824, GO:1900245, GO:1900246, GO:0045589, GO:0050863, GO:0002042, GO:0030335, GO:0043123, GO:0050729, GO:0051092, GO:…
Motor_system	105	3.8	TSHR, ACE, PNPLA8, PPP1R1B, REPS1, JUP, P3H4, FKBP10, ERBB2, TTC25, KAT2A, NOL3, MAPT, ENSOCUG00000010014, MYL4, ENSOCUG00000005579, CSF3, THRA, NAGLU, EFCAB13, EFCAB3, ENSOCUG00000027427, EEF2K, MYO1E, TEK, MYOC, CCR10, CDC42BPA, RAMP2, ANLN, PPP3CB, AOC3, ENSOCUG00000026483, CFAP70, OIT3, LASP1, CDH5, ACADM, DYNC1LI2, CACNB1, ADRA1B, TMC1, STAC2, ENSOCUG00000035934, DYNC2H1, UTRN, KALRN, CALM2,…	51	GO:0008344, GO:0060047, GO:0047499, GO:0007626, GO:0005509, GO:0098911, GO:0030018, GO:0046849, GO:0008045, GO:0036158, GO:0120228, GO:0061035, GO:1903010, GO:0010659, GO:0010664, GO:0010667, GO:0014736, GO:0014876, GO:0016528, GO:0014808, GO:0050848, GO:0060048, GO:0003785, GO:0051015, GO:0002026, GO:0031672, GO:0032956, GO:0033690, GO:0030838, GO:2000251, GO:0001503, GO:0001502, GO:0008016, GO:…
Nervous_System	100	3.62	TSHR, PNPLA8, PPP1R1B, NPBWR1, ERBB2, TTC25, KAT2A, MAPT, HCRT, DTNBP1, ENSOCUG00000005579, NAGLU, NR1D1, CCR7, RP1, BCHE, MYOC, CNTNAP1, GRN, PPP3CB, CFAP70, EMB, TANC2, FBXL20, MC2R, SLC18A1, GATA3, CD200, ERBIN, BTBD8, DYNC2H1, UTRN, KALRN, STXBP5, DZIP1L	35	GO:0071542, GO:0034638, GO:0043025, GO:0008188, GO:0007399, GO:0007422, GO:0007528, GO:0042552, GO:0048709, GO:0007420, GO:0090660, GO:0005930, GO:0001843, GO:0007616, GO:0048167, GO:0030424, GO:0007613, GO:0045773, GO:0050808, GO:1901216, GO:1902474, GO:0030425, GO:0030673, GO:0036477, GO:0097418, GO:0007218, GO:0043005, GO:0014069, GO:0030672, GO:0031175, GO:0045202, GO:0098978, GO:0051611, GO:…
Other_process	379	13.73	CYB561, KRT15, RB1CC1, TSHR, ACE, ENSOCUG00000034369, KRT16, DHX35, CDK12, LMO7, ENSOCUG00000025164, KCNH6, PPP1R1B, REPS1, JUP, STARD3, P3H4, FKBP10, PGAP3, ENSOCUG00000023708, OPRK1, ERBB2, TTC25, ZNF385C, DHX58, KAT2A, ENSOCUG00000034887, KCNH4, TRADD, HSF4, NOL3, MAPT, JARID2, DTNBP1, KANSL1, LYPLA1, ATP6V0A1, ENSOCUG00000031408, PSMD3, ENSOCUG00000005579, TBC1D5, CSF3, MED24, HDAC5, THRA, NA…	156	GO:0000293, GO:0016491, GO:0005198, GO:0005882, GO:0005764, GO:0046330, GO:0061709, GO:0040012, GO:0004175, GO:0008233, GO:0008237, GO:0008238, GO:0008240, GO:0008241, GO:0031711, GO:1903597, GO:0005768, GO:0002009, GO:0007568, GO:0030216, GO:0031424, GO:0042633, GO:0051546, GO:0061436, GO:0004386, GO:0016607, GO:0023051, GO:0005635, GO:0016787, GO:0005216, GO:0001975, GO:0043278, GO:0017124, GO:…
Reproduction_and_embryo_development	70	2.54	ACE, PNPLA8, ENSOCUG00000034369, PPP1R1B, STARD3, FKBP10, KLHL10, KAT2A, THRA, FANCM, HROB, TOP2A, MYO1E, CCNB2, CNTD1, HERPUD2, ENSOCUG00000011580, FANCL, RUNDC1, CFAP70, BRCA1, NMT1, CDH5, ACADM, CMTM3, TANC2, GATA3, SLC9C1, BRDT, PGM3, TGFBR3, DYNC2H1, HFM1, PHLDB2, ITGB5, KALRN, PTGER3, CYP1B1	38	GO:0007283, GO:0001516, GO:0001669, GO:0007621, GO:0006701, GO:0001701, GO:0007286, GO:0008584, GO:0009566, GO:0048808, GO:0001756, GO:0008050, GO:0045925, GO:0000712, GO:0007292, GO:0048232, GO:0007143, GO:0040016, GO:0007057, GO:0008315, GO:0007131, GO:0007276, GO:0036126, GO:0009048, GO:0033147, GO:0043009, GO:0043627, GO:0070700, GO:0030513, GO:0009791, GO:0001835, GO:0033600, GO:0048568, GO:…
Respiratory_system	7	0.25	TTC25, NOL3, THRA, SLC4A1, GATA3	5	GO:0030324, GO:0001666, GO:0030218, GO:0048821, GO:0030492, GO:0060037
Sensory_perception	58	2.1	TSHR, ACE, PPP1R1B, JUP, ERBB2, KAT2A, HSF4, MAPT, HCRT, THRA, NAGLU, NR1D1, RP1, CNTNAP1, RAMP2, TAS2R16, ACADM, TMC1, ENSOCUG00000006264, GATA3, ABCA4, CALM2, CYP1B1	23	GO:0060119, GO:0060122, GO:0090103, GO:0120162, GO:0003081, GO:0003084, GO:0008217, GO:0008542, GO:0050982, GO:0043209, GO:0030901, GO:0001654, GO:0007601, GO:0043010, GO:1900034, GO:0009409, GO:0042474, GO:0046548, GO:0060086, GO:0120163, GO:0035845, GO:0042461, GO:0045494, GO:0046549, GO:0060041, GO:0060042, GO:0071482, GO:0001750, GO:0001917, GO:0032391, GO:0097733, GO:0050885, GO:0033038, GO:…
Stress_response	10	0.36	TBC1D5, RAMP2, ACADM, ADRA1B, MAGI2, MC2R	6	GO:0042594, GO:0001605, GO:1990409, GO:1990410, GO:1903143, GO:0004935, GO:0004937, GO:0031697, GO:0004978
Unknow	81	2.93	ENSOCUG00000003051, CCDC28A, ENSOCUG00000030086, ENSOCUG00000031631, ENSOCUG00000024631, ENSOCUG00000024499, ENSOCUG00000012804, ENSOCUG00000033530, ENSOCUG00000000591, ENSOCUG00000025273, ENSOCUG00000025241, ENSOCUG00000024128, ENSOCUG00000015884, ENSOCUG00000017453, CES3, C16orf70, KIAA0895L, FAM135A, ENSOCUG00000038080, CD300LG, ENSOCUG00000001366, ENSOCUG00000001051, G6PC3, ENSOCUG00000033525…	81	NA
Vascular_system	52	1.88	RB1CC1, ACE, JUP, FKBP10, ERBB2, TTC25, NOL3, ENSOCUG00000005579, MYO1E, TEK, VIPR2, SLC4A1, RAMP2, PPP3CB, PLCD3, IFT74, BRCA1, PIK3CB, CDH5, ACADM, PLXDC1, ADRA1B, GATA3, TGFBR3, DYNC2H1, CYP1B1	26	GO:0007507, GO:0060177, GO:0045766, GO:0086091, GO:0035909, GO:0001974, GO:0002931, GO:0070527, GO:0048008, GO:0036120, GO:0001570, GO:0002040, GO:0016525, GO:0004999, GO:0007596, GO:0001525, GO:0035924, GO:0043116, GO:0001946, GO:0060716, GO:0010575, GO:1900747, GO:1903671, GO:0043184, GO:0001955, GO:0043114, GO:0019229, GO:0003180, GO:0003215, GO:0003281, GO:0060317, GO:0060976, GO:0048514
Vitamin_metabolism	8	0.29	AOC3, P4HA1, AGXT2, COQ8A, ACADM, ENSOCUG00000006264, CYP1B1	7	GO:0048038, GO:0031418, GO:0030170, GO:0006744, GO:0050660, GO:0006776, GO:0016712, GO:0042572
