# Supplementary material for: Selection for environmental variance of litter size in rabbits involves genes in pathways controlling animal resilience
Source: Genet Sel Evol. 2021 Jul 13;53:59. doi: 10.1186/s12711-021-00653-y (PMC8276493; doi:10.1186/s12711-021-00653-y)
Supplement: Supplementary file 4 — Additional file 4. Total number of INDEL identified in the true signatures of selection for the environmental variance of litter size. INDEL identified by WGS data analysis to be located in a UTR or splicing region or with a frameshift effect. For each variant, the position is indicated according to the chromosome (OCU) and base pair (bp) location. REF shows the allele in the reference genome (Oryctolagus cuniculus v2.0.103) and ALT the alternative variant identified in the rabbit lines. Low and High show the allelic distribution in each line where 0 indicates the reference allele, 1 the alternative allele, and 2 a new variant. [file 12711_2021_653_MOESM4_ESM.xlsx]

## Sheet: Sheet1
OCU	BP	REF	ALT	LOW	HIGH	MUTATION	IMPACT	GENE
1	26482654	A	AT	0/1	1/1	splice_region_variant	LOW	IFT74
1	26482732	TAC	T	0/1	1/1	3_prime_UTR_variant	MODIFIER	IFT74
1	26482654	A	AT	0/1	1/1	splice_region_variant	LOW	IFT74
1	109016573	G	GTTC	1/1	0/1	conservative_inframe_insertion	MODERATE	CWF19L2
1	109652658	A	AC	1/1	0/1	splice_acceptor_variant&intron_variant	HIGH	GUCY1A2
2	3871053	C	CG	0/1	0/0	3_prime_UTR_variant	MODIFIER	RAB28
2	135909354	TCC	T	0/0	0/1	frameshift_variant	HIGH	NRXN1
2	139323919	AAAAC	A	1/1	0/1	3_prime_UTR_variant	MODIFIER	TTC7A
2	148675546	CGT	C	0/0	0/1	frameshift_variant	HIGH	ENSOCUG00000022570
2	148774874	GA	G	0/0	0/1	splice_region_variant&intron_variant	LOW	ENSOCUG00000031242
3	69407181	T	TAC	0/1	0/0	frameshift_variant	HIGH	ENSOCUG00000008012
3	69407185	CCCTGG	C	0/1	0/0	frameshift_variant	HIGH	ENSOCUG00000008012
3	86458287	A	AGAGGGAGGGAGGGAGGGAGGGAGG	1/1	0/1	3_prime_UTR_variant	MODIFIER	ENSOCUG00000008731
3	86471415	G	GT	1/1	0/1	3_prime_UTR_variant	MODIFIER	TRAM1
3	106723881	G	GTCT	0/1	0/0	3_prime_UTR_variant	MODIFIER	OTUD6B
3	106723905	TTTG	T	0/1	0/0	3_prime_UTR_variant	MODIFIER	OTUD6B
3	106723982	T	TTGTG	0/1	0/0	3_prime_UTR_variant	MODIFIER	OTUD6B
4	1464185	TAAA	T	0/1	0/0	3_prime_UTR_variant	MODIFIER	DHX35
4	1464188	A	ATT	0/1	0/0	3_prime_UTR_variant	MODIFIER	DHX35
4	16304163	T	TA	1/1	0/1	3_prime_UTR_variant	MODIFIER	CFAP61
4	22415469	CAAG	C	0/0	0/1	disruptive_inframe_deletion	MODERATE	ESF1
4	22421237	CTGATGA	C,CTGATGATGA	1/1	1/2	conservative_inframe_insertion&splice_region_variant	MODERATE	ESF1
4	22675390	G	GCTGCTCTTTATGGATGTGGCTGCTGGGCTGAAAATACTGGAGCTCATAATCCCTACTCCACAGC	0/1	0/0	splice_donor_variant&intron_variant	HIGH	TASP1
5	21996132	CGGGTCCGGGTCT	C	1/1	0/1	5_prime_UTR_variant	MODIFIER	ENSOCUG00000014873
5	22145534	T	TTTTTATATTTTTAAAGATGTTTTTTGAGAGGTAGAGTTAC	0/0	0/1	frameshift_variant&stop_gained&splice_region_variant	HIGH	DYNC1LI2
5	22154617	C	CTCTACTTTTTTAATATATTATTTATTTATTTATTT	0/0	0/1	frameshift_variant&stop_gained	HIGH	DYNC1LI2
5	22344320	GAAGCA	G	0/0	0/1	frameshift_variant	HIGH	ENSOCUG00000024631
5	22344329	A	AAG	0/0	0/1	frameshift_variant	HIGH	ENSOCUG00000024631
5	22459821	A	AC	0/1	0/0	splice_region_variant&intron_variant	LOW	ENSOCUG00000025273
5	22597254	TC	T	1/1	0/1	3_prime_UTR_variant	MODIFIER	ENSOCUG00000025164
5	22612590	T	TCTC	1/1	0/1	3_prime_UTR_variant	MODIFIER	CES3
5	22612635	T	TAAAAAA	1/1	0/1	3_prime_UTR_variant	MODIFIER	CES3
5	22787573	CGAGCCT	C	1/1	0/1	disruptive_inframe_deletion	MODERATE	NOL3
5	22787588	GCCCGAGCCTGAGCCCGAGCCCGAGCCCGAGCCCGAGCCCGAA	G	1/1	0/1	disruptive_inframe_deletion	MODERATE	NOL3
5	22812491	T	TC	1/1	0/1	splice_region_variant&intron_variant	LOW	ELMO3
6	13001554	CT	C	0/1	0/0	3_prime_UTR_variant	MODIFIER	EEF2K
6	13001866	A	AGC	0/1	0/0	3_prime_UTR_variant	MODIFIER	EEF2K
6	13001876	A	AT	0/1	0/0	3_prime_UTR_variant	MODIFIER	EEF2K
6	13001877	C	CT	0/1	0/0	3_prime_UTR_variant	MODIFIER	EEF2K
6	13001969	C	CCT	0/1	0/0	3_prime_UTR_variant	MODIFIER	EEF2K
6	13001972	GCA	G	0/1	0/0	3_prime_UTR_variant	MODIFIER	EEF2K
6	13002275	CTCTT	C	0/1	0/0	3_prime_UTR_variant	MODIFIER	EEF2K
7	91687942	C	CA	0/1	1/1	splice_region_variant&intron_variant	LOW	ENSOCUG00000013239
7	108601981	C	CA	0/0	0/1	3_prime_UTR_variant	MODIFIER	NOSTRIN
9	10216540	AAAG	A	0/1	0/0	conservative_inframe_deletion	MODERATE	ENSOCUG00000039627
9	10479876	G	GCCCC	0/0	0/1	3_prime_UTR_variant	MODIFIER	FGD5
9	11064407	GA	G	0/1	0/0	frameshift_variant	HIGH	IFT122
9	11133587	AG	A	0/1	0/0	3_prime_UTR_variant	MODIFIER	MBD4
9	48280246	A	AAGCCAGG	0/1	0/0	3_prime_UTR_variant	MODIFIER	MC2R
9	48280372	GATTTGAACCAGC	G	0/1	0/0	3_prime_UTR_variant	MODIFIER	MC2R
9	48280386	C	CT	0/1	0/0	3_prime_UTR_variant	MODIFIER	MC2R
9	48280431	G	GCCACAACA	0/1	0/0	3_prime_UTR_variant	MODIFIER	MC2R
9	48280960	C	CAAAAAAAAAA,CAAAAAAA	1/1	2/2	3_prime_UTR_variant	MODIFIER	MC2R
10	19602851	C	CA	0/1	0/0	3_prime_UTR_variant	MODIFIER	ENSOCUG00000004136
10	19825127	CGTGTGT	C	1/1	0/1	3_prime_UTR_variant	MODIFIER	EEPD1
10	19882088	T	TG	0/1	0/0	5_prime_UTR_variant	MODIFIER	KIAA0895
10	19984513	TCA	T	0/1	0/0	3_prime_UTR_variant	MODIFIER	AOAH
10	19984526	T	TA	0/1	0/0	3_prime_UTR_variant	MODIFIER	AOAH
11	56199847	ACC	A	0/0	1/1	frameshift_variant	HIGH	TTC23L
11	66616533	C	CCT	0/0	0/1	5_prime_UTR_variant	MODIFIER	EMB
11	66782176	AT	A	0/1	1/1	splice_region_variant&intron_variant	LOW	PARP8
11	82064302	G	GTTTTTT	0/1	0/0	5_prime_UTR_variant	MODIFIER	ERBIN
12	57639889	TGGGG	T	0/1	0/0	5_prime_UTR_variant	MODIFIER	B3GAT2
12	57641574	AGAGCACAGTGGT	A	0/1	0/0	splice_donor_variant&splice_region_variant&intron_variant&non_coding_transcript_exon_variant	HIGH	ENSOCUG00000038087
12	70254585	CA	C	0/1	0/0	frameshift_variant	HIGH	ENSOCUG00000033890
12	129349284	AT	A	0/0	0/1	3_prime_UTR_variant	MODIFIER	ECT2L
12	129495883	A	AAAACTTATGTATTACATTG	0/1	0/0	3_prime_UTR_variant	MODIFIER	ABRACL
12	129681887	T	TTTACAGCTTTCATGCACGCTGGAGGCTGATCGCCAAACGTGTTTCACTTTCCTTCAAGACCAACAGCTGCACTGTGTTTTGCCCCCTTGATAGAACACAGGG	0/0	0/1	stop_gained&conservative_inframe_insertion	HIGH	TXLNB
12	138684799	CAT	C	1/1	0/0	frameshift_variant	HIGH	ENSOCUG00000031631
12	138685173	A	AT	1/1	0/0	frameshift_variant	HIGH	ENSOCUG00000031631
12	138685179	TCA	T	1/1	0/0	frameshift_variant	HIGH	ENSOCUG00000031631
13	7842024	ATT	A	0/1	0/0	3_prime_UTR_variant	MODIFIER	XPR1
13	20783960	TAAA	T	0/0	0/1	splice_region_variant&intron_variant	LOW	DNM3
13	21166970	GTAA	G	0/0	0/1	3_prime_UTR_variant	MODIFIER	MYOC
13	21181983	G	GGACT	0/0	0/1	5_prime_UTR_variant	MODIFIER	ENSOCUG00000030327
13	21182118	AG	A	0/0	0/1	5_prime_UTR_variant	MODIFIER	ENSOCUG00000030327
13	21247713	CTCTCCT	C	0/0	0/1	disruptive_inframe_deletion	MODERATE	PRRC2C
13	56047549	CG	C	1/1	0/1	frameshift_variant	HIGH	ENSOCUG00000025280
13	70628408	T	TTCTGCAGA	0/0	0/1	splice_region_variant&intron_variant	LOW	DNTTIP2
13	70628411	G	GCCATCATTACATCAGATTTTGAAAAAAA	0/0	0/1	splice_region_variant&intron_variant	LOW	DNTTIP2
13	71706022	T	TGG	0/0	0/1	3_prime_UTR_variant	MODIFIER	ENSOCUG00000010089
13	72457666	CGCTGCT	C	0/1	1/1	conservative_inframe_deletion	MODERATE	BRDT
13	73327202	CA	C	0/1	0/0	frameshift_variant	HIGH	ENSOCUG00000036391
13	73328312	AT	A	0/0	0/1	frameshift_variant	HIGH	ENSOCUG00000036391
13	95184506	CTATATATATATATATA	C	0/1	1/1	3_prime_UTR_variant	MODIFIER	PTGER3
13	95184887	T	TA	1/1	0/1	3_prime_UTR_variant	MODIFIER	PTGER3
13	119927577	G	GAC	0/1	0/0	splice_donor_variant&intron_variant	HIGH	ATPAF1
13	119927579	G	GATCCAGCTGCTTTTGAGTCCCGCCTGGAGAAGCGCAGTGAGTTT	0/1	0/0	splice_region_variant&intron_variant	LOW	ATPAF1
13	119929313	G	GCAGATGCCTTGGGGAAGCAGCCTGTGAGTAGAGGATTCACAAAAGACAAGATTTGGCAGCAGTATTTTGCAGCGAAAGA	0/0	0/1	splice_donor_variant&intron_variant	HIGH	ATPAF1
13	119929315	A	AG	0/1	0/0	splice_region_variant&intron_variant	LOW	ATPAF1
13	120017369	CGG	C	0/0	0/1	frameshift_variant	HIGH	ENSOCUG00000003495
13	120017374	C	CAG	0/0	0/1	frameshift_variant	HIGH	ENSOCUG00000003495
13	120388720	C	CAGCCG	0/0	0/1	5_prime_UTR_variant	MODIFIER	PIK3R3
14	3229968	G	GAA	0/1	0/0	splice_region_variant&intron_variant	LOW	TBC1D5
14	14247710	C	CATAAGAGGGAGATTCTCTACATCTTCTTTATCCAAATCTTCATCTTTTCTTCTCTGGTGATGATGTCTGTGCGCACGATGTCTGTGATGCCGCCGACCTT	0/0	0/1	splice_acceptor_variant&intron_variant	HIGH	SLC4A7
14	31950015	G	GTGTTT	0/1	0/0	3_prime_UTR_variant	MODIFIER	ARMC8
14	31952473	C	CG	0/1	0/0	3_prime_UTR_variant	MODIFIER	NME9
14	31953653	T	TG	0/1	0/0	3_prime_UTR_variant	MODIFIER	NME9
14	32043666	A	ATGT	0/1	0/0	3_prime_UTR_variant	MODIFIER	MRAS
14	32068352	G	GCCCCCGGCA	0/1	0/0	disruptive_inframe_insertion	MODERATE	ESYT3
14	32095448	T	TCCCCCCCCCCCCC	0/1	0/0	frameshift_variant	HIGH	ESYT3
14	32152940	G	GATAT	0/1	0/0	3_prime_UTR_variant	MODIFIER	ENSOCUG00000009469
14	32152954	A	AATAC	0/1	0/0	3_prime_UTR_variant	MODIFIER	ENSOCUG00000009469
14	32152968	T	TAG	0/1	0/0	3_prime_UTR_variant	MODIFIER	ENSOCUG00000009469
14	32153194	GAA	G	0/1	0/0	3_prime_UTR_variant	MODIFIER	ENSOCUG00000009469
14	32153200	TC	T	0/1	0/0	3_prime_UTR_variant	MODIFIER	ENSOCUG00000009469
14	32153202	TTAA	T	0/1	0/0	3_prime_UTR_variant	MODIFIER	ENSOCUG00000009469
14	32153472	C	CTCA	0/1	0/0	3_prime_UTR_variant	MODIFIER	ENSOCUG00000009469
14	32153510	A	AT	0/1	0/0	3_prime_UTR_variant	MODIFIER	ENSOCUG00000009469
14	32153895	A	AAAAAAC	0/1	0/0	3_prime_UTR_variant	MODIFIER	ENSOCUG00000009469
14	32154463	CAACATGA	C	0/1	0/0	3_prime_UTR_variant	MODIFIER	ENSOCUG00000009469
14	32154476	A	AC	0/1	0/0	3_prime_UTR_variant	MODIFIER	ENSOCUG00000009469
14	33195918	C	CTTTCTTTTTTTTTTTTTTTTTTTTTTT,CTT	1/1	2/2	3_prime_UTR_variant	MODIFIER	ENSOCUG00000006264
14	95415636	T	TGTGGGCAACACCAAACCTGCCGAGACCCTGAAACCC	0/1	0/0	disruptive_inframe_insertion	MODERATE	ENSOCUG00000014935
14	95624196	TTC	T	0/1	0/0	3_prime_UTR_variant	MODIFIER	HACD2
14	95624479	G	GAA	0/1	0/0	3_prime_UTR_variant	MODIFIER	HACD2
14	107225406	ATTC	A	0/1	0/0	splice_region_variant&intron_variant	LOW	PHLDB2
14	108003911	GC	G	0/0	0/1	frameshift_variant	HIGH	ENSOCUG00000017796
14	108004851	TGTG	T	0/0	0/1	disruptive_inframe_deletion	MODERATE	ENSOCUG00000017796
14	109908367	ACT	A	0/0	0/1	frameshift_variant	HIGH	ENSOCUG00000003051
15	4723998	AGGGG	A	1/1	0/0	3_prime_UTR_variant	MODIFIER	SLC18A1
15	107224438	CGG	C	0/0	0/1	5_prime_UTR_variant	MODIFIER	ENSOCUG00000005258
15	107224449	CG	C	0/0	0/1	5_prime_UTR_variant	MODIFIER	ENSOCUG00000005258
15	107224539	GA	G	1/1	0/1	5_prime_UTR_variant	MODIFIER	ENSOCUG00000005258
16	12022161	T	TAAA	0/0	0/1	5_prime_UTR_variant	MODIFIER	ITIH2
16	12022162	T	TA	0/0	0/1	5_prime_UTR_variant	MODIFIER	ITIH2
16	12022167	G	GT	0/0	0/1	5_prime_UTR_variant	MODIFIER	ITIH2
16	12022185	T	TA	0/0	0/1	5_prime_UTR_variant	MODIFIER	ITIH2
16	12022455	CG	CAG,C	1/1	1/2	frameshift_variant	HIGH	ITIH2
16	12022467	ACT	A	0/0	0/1	frameshift_variant	HIGH	ITIH2
16	12022664	A	ACAGAGAATC	0/0	0/1	disruptive_inframe_insertion	MODERATE	ENSOCUG00000036255
16	12137458	TGGGGGGG	T	0/0	0/1	splice_region_variant&intron_variant	LOW	KIN
16	12441795	C	CGT	0/0	0/1	splice_region_variant&intron_variant	LOW	ENSOCUG00000033231
16	12022664	A	ACAGAGAATC	0/0	0/1	disruptive_inframe_insertion	MODERATE	ENSOCUG00000036255
16	20131822	GTTT	G	0/1	1/1	5_prime_UTR_variant	MODIFIER	CDC42BPA
16	21467749	C	CT	1/1	0/1	3_prime_UTR_variant	MODIFIER	SMYD3
16	21467837	TAACTAACTAACTAAC	T,TTAACTAACTAAC	1/2	0/1	3_prime_UTR_variant	MODIFIER	SMYD3
17	13276238	CG	C	1/1	0/1	3_prime_UTR_variant	MODIFIER	MYO1E
17	13276261	TA	T	1/1	0/1	3_prime_UTR_variant	MODIFIER	MYO1E
17	47523939	AAG	A	0/1	0/0	frameshift_variant	HIGH	ENSOCUG00000022058
17	64339719	TGA	T	0/0	0/1	3_prime_UTR_variant	MODIFIER	KLHL28
17	64339721	A	ATTT	0/0	0/1	3_prime_UTR_variant	MODIFIER	KLHL28
18	13997366	AG	A	0/0	0/1	frameshift_variant	HIGH	PPP3CB
19	40353865	T	TCC	0/0	0/1	3_prime_UTR_variant	MODIFIER	LASP1
19	40686575	C	CGCGGAGGCGGCGGGCGAGGGGCCAGGCCCGGGCCGGCGGACGGGGAGGAGAGACCTCTCGGCTCCGGCGGGGCCTCTACCACCTCCCGCG	0/0	1/1	5_prime_UTR_variant	MODIFIER	FBXL20
19	40911569	CAAGCTAA	C	0/0	0/1	splice_region_variant	LOW	PGAP3
19	40932362	G	GTC	0/1	1/1	5_prime_UTR_variant	MODIFIER	PGAP3
19	40932396	TTTTTTTTTTG	T	0/1	1/1	5_prime_UTR_variant	MODIFIER	PGAP3
19	40932848	A	AAAAAAGAAAAAAG	0/1	1/1	5_prime_UTR_variant	MODIFIER	PGAP3
19	40957822	CCG	C	0/1	1/1	splice_region_variant&intron_variant	LOW	ERBB2
19	40957826	A	ATG	0/1	1/1	splice_region_variant&intron_variant	LOW	ERBB2
19	41204218	AC	A	0/1	0/0	3_prime_UTR_variant	MODIFIER	GSDMA
19	41216583	ACAGGTGAGCGAGGGCCTGTCTCGGGCTCGCCTGGTGCGACTCTCCCGAGGGATGACCTCTACCAGGCCCCTTCGGCGCTCGGGCTTGCCGGAGGCTTGGGTGGCACCATTGTCCTTTCCTCCACAC	A	0/0	0/1	splice_donor_variant&disruptive_inframe_deletion&splice_region_variant&intron_variant	HIGH	PSMD3
19	41221625	AAGGTAAGCCGCGTGTGCCCTCCTGGGCCCCCAGACCCTCCACTGCGGCCTCTGAGGCCGGTGCCCCTATGCAGCATCTGACCTACTCCTGTGCCCCTGC	A	0/0	0/1	frameshift_variant&splice_donor_variant&splice_region_variant&intron_variant	HIGH	PSMD3
19	41288395	C	CAGAGAG	0/1	0/0	3_prime_UTR_variant	MODIFIER	THRA
19	41523686	GTCT	G	0/1	0/0	disruptive_inframe_deletion	MODERATE	GJD3
19	42178768	GGCAGCAGCTGGAGATGCAGCAGGAGGGTCT	G	0/1	0/0	conservative_inframe_deletion	MODERATE	ENSOCUG00000031432
19	42178814	GCAGCAATGGGGCCTGCAGCAGCTGGAGATGCAGCAGGTGGGGCGGCAGCAGGTGGGCTGA	G	0/1	0/0	splice_acceptor_variant&conservative_inframe_deletion&splice_region_variant&intron_variant	HIGH	ENSOCUG00000031432
19	42332518	C	CAAA	0/1	0/0	splice_region_variant&non_coding_transcript_exon_variant	LOW	ENSOCUG00000034820
19	42629386	C	CCCGGCTT	0/1	0/0	3_prime_UTR_variant	MODIFIER	ENSOCUG00000000604
19	42847716	G	GC	0/1	0/0	3_prime_UTR_variant	MODIFIER	TTC25
19	43005318	T	TAC	0/1	0/0	3_prime_UTR_variant	MODIFIER	GHDC
19	43006505	GCC	G	0/0	1/1	frameshift_variant	HIGH	GHDC
19	43006562	GGT	G	0/0	0/1	frameshift_variant	HIGH	GHDC
19	43008493	ATTC	A	0/1	0/0	conservative_inframe_deletion	MODERATE	GHDC
19	43300213	CA	C	0/1	0/0	splice_region_variant&intron_variant	LOW	NAGLU
19	43300215	CTGCAGTGGA	C	0/1	0/0	frameshift_variant&splice_acceptor_variant&splice_region_variant&intron_variant	HIGH	NAGLU
19	43304795	G	GC	0/1	0/0	3_prime_UTR_variant	MODIFIER	ENSOCUG00000022009
19	43304879	CGTGGACTCG	C	0/1	0/0	3_prime_UTR_variant	MODIFIER	ENSOCUG00000022009
19	43305022	G	GAGGAGTCATTGGTACAGGCTGCCGCCTGAGGTCAGAGGGC	0/1	0/0	3_prime_UTR_variant	MODIFIER	ENSOCUG00000022009
19	43463089	T	TC	0/1	0/0	frameshift_variant	HIGH	EZH1
19	43491853	G	GACCT	0/1	0/0	3_prime_UTR_variant	MODIFIER	VPS25
19	43506537	CTGG	C	0/0	0/1	disruptive_inframe_deletion	MODERATE	WNK4
19	43507223	G	GA	1/1	0/1	frameshift_variant	HIGH	WNK4
19	43507225	G	GGGGACCTTGGGAAGGAACCCCGAGTT	1/1	0/1	frameshift_variant	HIGH	WNK4
19	43508098	AAC	A	0/1	0/0	3_prime_UTR_variant	MODIFIER	WNK4
19	43688572	C	CT	0/1	0/0	frameshift_variant	HIGH	ENSOCUG00000003874
19	43688591	G	GCCT	0/1	0/0	disruptive_inframe_insertion	MODERATE	ENSOCUG00000003874
19	43698035	T	TC	0/1	0/0	5_prime_UTR_variant	MODIFIER	RND2
19	44276359	AATGAGGAC	A	1/1	0/0	3_prime_UTR_variant	MODIFIER	CD300LG
19	44276360	ATGAGGAC	A,*	2/2	1/1	3_prime_UTR_variant	MODIFIER	CD300LG
19	44573400	G	GA	0/1	0/0	5_prime_UTR_variant	MODIFIER	SLC4A1
19	44613010	CT	C	0/1	0/0	3_prime_UTR_variant	MODIFIER	RUNDC3A
19	44613891	G	GAGGGT	0/1	0/0	3_prime_UTR_variant	MODIFIER	SLC25A39
19	44969317	TG	T	0/1	0/0	3_prime_UTR_variant	MODIFIER	PLEKHM1
19	44969483	C	CT	0/1	0/0	3_prime_UTR_variant	MODIFIER	PLEKHM1
19	45000504	TGGGGGTC	T	0/1	0/0	splice_region_variant&intron_variant	LOW	ARHGAP27
19	45209900	CCCA	C	0/1	0/0	splice_region_variant&intron_variant	LOW	PLCD3
19	40911569	CAAGCTAA	C	0/0	0/1	splice_region_variant	LOW	PGAP3
19	43463089	T	TC	0/1	0/0	frameshift_variant	HIGH	EZH1
19	47261627	TAGA	T	0/0	0/1	disruptive_inframe_deletion	MODERATE	ENSOCUG00000029284
19	47635205	GTA	G	0/0	0/1	5_prime_UTR_variant	MODIFIER	ENSOCUG00000017494
19	47879433	C	CCCGCCG	1/1	0/1	5_prime_UTR_variant	MODIFIER	TANC2
19	48338617	GGGGTGGTGGGTGAGAA	G	0/1	1/1	frameshift_variant	HIGH	CYB561
19	48357477	C	CT	0/0	0/1	splice_region_variant&intron_variant	LOW	ACE
19	48357478	C	CGTTGTCT	0/0	0/1	splice_region_variant&intron_variant	LOW	ACE
19	48370566	CTT	C	0/1	0/0	3_prime_UTR_variant	MODIFIER	ACE
19	48370571	CTGT	C	0/1	0/0	3_prime_UTR_variant	MODIFIER	ACE
19	48375878	GC	G	0/1	1/1	frameshift_variant	HIGH	ENSOCUG00000034369
19	48376973	TC	T	0/0	0/1	frameshift_variant	HIGH	ENSOCUG00000034369
19	48338617	GGGGTGGTGGGTGAGAA	G	0/1	1/1	frameshift_variant	HIGH	CYB561
14	1006470	T	TAA	0/1	0/0	frameshift_variant	HIGH	COL6A5
14	1233654	CCTT	C	0/0	0/1	conservative_inframe_deletion	MODERATE	HMGB1
12	8847957	A	AT	0/1	0/0	5_prime_UTR_variant	MODIFIER	JARID2
12	9102284	AACAC	A	0/1	0/0	3_prime_UTR_variant	MODIFIER	JARID2
12	9204873	CCTCCTTTCGCCATGACCACA	C	0/1	0/0	splice_region_variant&intron_variant	LOW	DTNBP1
12	9466059	CT	C	0/1	0/0	3_prime_UTR_variant	MODIFIER	ENSOCUG00000029374
