# Supplementary material for: Selection for environmental variance of litter size in rabbits involves genes in pathways controlling animal resilience
Source: Genet Sel Evol. 2021 Jul 13;53:59. doi: 10.1186/s12711-021-00653-y (PMC8276493; doi:10.1186/s12711-021-00653-y)
Supplement: Supplementary file 6 — Additional file 6. Gene ontologies and descriptions of each candidate gene identified in the true signatures of selection, using biomaRt. [file 12711_2021_653_MOESM6_ESM.xlsx]

## Sheet: Sheet1
Gene	GO	Description	Class
RB1CC1	GO:0000407	phagophore assembly site	Immuno_response
RB1CC1	GO:0034045	phagophore assembly site membrane	Immuno_response
RB1CC1	GO:0000045	autophagosome assembly	Immuno_response
RB1CC1	GO:0000421	autophagosome membrane	Immuno_response
TSHR	GO:0030183	B cell differentiation	Immuno_response
ACE	GO:0002446	neutrophil mediated immunity	Immuno_response
ACE	GO:0071838	cell proliferation in bone marrow	Immuno_response
ACE	GO:1902033	regulation of hematopoietic stem cell proliferation	Immuno_response
KRT16	GO:0006954	inflammatory response	Immuno_response
KRT16	GO:0030336	negative regulation of cell migration	Immuno_response
KRT16	GO:0045087	innate immune response	Immuno_response
JUP	GO:0045296	cadherin binding	Immuno_response
JUP	GO:0016477	cell migration	Immuno_response
JUP	GO:0043537	negative regulation of blood vessel endothelial cell migration	Immuno_response
FKBP10	GO:0042060	wound healing	Immuno_response
ERBB2	GO:0033088	negative regulation of immature T cell proliferation in thymus	Immuno_response
ERBB2	GO:0042060	wound healing	Immuno_response
DHX58	GO:0009615	response to virus	Immuno_response
DHX58	GO:0009617	response to bacterium	Immuno_response
DHX58	GO:0032480	negative regulation of type I interferon production	Immuno_response
DHX58	GO:0032481	positive regulation of type I interferon production	Immuno_response
DHX58	GO:0039534	negative regulation of MDA-5 signaling pathway	Immuno_response
DHX58	GO:0039536	negative regulation of RIG-I signaling pathway	Immuno_response
DHX58	GO:0045088	regulation of innate immune response	Immuno_response
DHX58	GO:0045824	negative regulation of innate immune response	Immuno_response
DHX58	GO:1900245	positive regulation of MDA-5 signaling pathway	Immuno_response
DHX58	GO:1900246	positive regulation of RIG-I signaling pathway	Immuno_response
KAT2A	GO:0045589	regulation of regulatory T cell differentiation	Immuno_response
KAT2A	GO:0050863	regulation of T cell activation	Immuno_response
PIK3R3	GO:0002042	cell migration involved in sprouting angiogenesis	Immuno_response
TRADD	GO:0030335	positive regulation of cell migration	Immuno_response
TRADD	GO:0043123	positive regulation of I-kappaB kinase/NF-kappaB signaling	Immuno_response
TRADD	GO:0050729	positive regulation of inflammatory response	Immuno_response
TRADD	GO:0051092	positive regulation of NF-kappaB transcription factor activity	Immuno_response
TRADD	GO:0071356	cellular response to tumor necrosis factor	Immuno_response
TRADD	GO:1901224	positive regulation of NIK/NF-kappaB signaling	Immuno_response
TRADD	GO:0002947	tumor necrosis factor receptor superfamily complex	Immuno_response
NOL3	GO:0010804	negative regulation of tumor necrosis factor-mediated signaling pathway	Immuno_response
NOL3	GO:1901222	regulation of NIK/NF-kappaB signaling	Immuno_response
NOL3	GO:1902176	negative regulation of oxidative stress-induced intrinsic apoptotic signaling pathway	Immuno_response
ELMO3	GO:0016477	cell migration	Immuno_response
MAPT	GO:0032930	positive regulation of superoxide anion generation	Immuno_response
JARID2	GO:1990830	cellular response to leukemia inhibitory factor	Immuno_response
ENSOCUG00000005579	GO:2000406	positive regulation of T cell migration	Immuno_response
ENSOCUG00000005579	GO:0005178	integrin binding	Immuno_response
ENSOCUG00000005579	GO:0030335	positive regulation of cell migration	Immuno_response
ENSOCUG00000005579	GO:0030334	regulation of cell migration	Immuno_response
ENSOCUG00000005579	GO:0035866	alphav-beta3 integrin-PKCalpha complex	Immuno_response
ENSOCUG00000005579	GO:0071133	alpha9-beta1 integrin-ADAM8 complex	Immuno_response
ENSOCUG00000005579	GO:0008305	integrin complex	Immuno_response
ENSOCUG00000005579	GO:0007229	integrin-mediated signaling pathway	Immuno_response
TBC1D5	GO:0005776	autophagosome	Immuno_response
CSF3	GO:0005125	cytokine activity	Immuno_response
CSF3	GO:0005130	granulocyte colony-stimulating factor receptor binding	Immuno_response
CSF3	GO:0071345	cellular response to cytokine stimulus	Immuno_response
CSF3	GO:0006955	immune response	Immuno_response
HDAC5	GO:0090051	negative regulation of cell migration involved in sprouting angiogenesis	Immuno_response
FANCM	GO:0043240	Fanconi anaemia nuclear complex	Immuno_response
FANCM	GO:0071821	FANCM-MHF complex	Immuno_response
NR1D1	GO:0043124	negative regulation of I-kappaB kinase/NF-kappaB signaling	Immuno_response
NR1D1	GO:0071347	cellular response to interleukin-1	Immuno_response
NR1D1	GO:0050728	negative regulation of inflammatory response	Immuno_response
NR1D1	GO:0071356	cellular response to tumor necrosis factor	Immuno_response
NR1D1	GO:0071222	cellular response to lipopolysaccharide	Immuno_response
NR1D1	GO:0150079	negative regulation of neuroinflammatory response	Immuno_response
TOP2A	GO:0002244	hematopoietic progenitor cell differentiation	Immuno_response
CCR7	GO:0016493	C-C chemokine receptor activity	Immuno_response
CCR7	GO:0035757	chemokine (C-C motif) ligand 19 binding	Immuno_response
CCR7	GO:0035758	chemokine (C-C motif) ligand 21 binding	Immuno_response
CCR7	GO:0038117	C-C motif chemokine 19 receptor activity	Immuno_response
CCR7	GO:0038121	C-C motif chemokine 21 receptor activity	Immuno_response
CCR7	GO:0002408	myeloid dendritic cell chemotaxis	Immuno_response
CCR7	GO:0002606	positive regulation of dendritic cell antigen processing and presentation	Immuno_response
CCR7	GO:0002922	positive regulation of humoral immune response	Immuno_response
CCR7	GO:0006935	chemotaxis	Immuno_response
CCR7	GO:0006955	immune response	Immuno_response
CCR7	GO:0032496	response to lipopolysaccharide	Immuno_response
CCR7	GO:0032649	regulation of interferon-gamma production	Immuno_response
CCR7	GO:0032735	positive regulation of interleukin-12 production	Immuno_response
CCR7	GO:0045060	negative thymic T cell selection	Immuno_response
CCR7	GO:0050862	positive regulation of T cell receptor signaling pathway	Immuno_response
CCR7	GO:0071345	cellular response to cytokine stimulus	Immuno_response
CCR7	GO:0090023	positive regulation of neutrophil chemotaxis	Immuno_response
CCR7	GO:2000510	positive regulation of dendritic cell chemotaxis	Immuno_response
CCR7	GO:2000522	positive regulation of immunological synapse formation	Immuno_response
CCR7	GO:2000525	positive regulation of T cell costimulation	Immuno_response
CCR7	GO:2000526	positive regulation of glycoprotein biosynthetic process involved in immunological synapse formation	Immuno_response
CCR7	GO:0004950	chemokine receptor activity	Immuno_response
CCR7	GO:0006954	inflammatory response	Immuno_response
CCR7	GO:0032651	regulation of interleukin-1 beta production	Immuno_response
CCR7	GO:0032695	negative regulation of interleukin-12 production	Immuno_response
XPR1	GO:0001618	virus receptor activity	Immuno_response
MYO1E	GO:0030097	hemopoiesis	Immuno_response
MYO1E	GO:0035166	post-embryonic hemopoiesis	Immuno_response
CCNB2	GO:0043029	T cell homeostasis	Immuno_response
TEK	GO:0010595	positive regulation of endothelial cell migration	Immuno_response
MYOC	GO:0030335	positive regulation of cell migration	Immuno_response
MYOC	GO:0035024	negative regulation of Rho protein signal transduction	Immuno_response
CCR10	GO:0004950	chemokine receptor activity	Immuno_response
CCR10	GO:0016493	C-C chemokine receptor activity	Immuno_response
CCR10	GO:0006935	chemotaxis	Immuno_response
CCR10	GO:0006955	immune response	Immuno_response
CDC42BPA	GO:0016477	cell migration	Immuno_response
GRN	GO:0030335	positive regulation of cell migration	Immuno_response
GRN	GO:0060266	negative regulation of respiratory burst involved in inflammatory response	Immuno_response
GRN	GO:1902564	negative regulation of neutrophil activation	Immuno_response
ITGA2B	GO:0008305	integrin complex	Immuno_response
ANLN	GO:0000281	mitotic cytokinesis	Immuno_response
ANLN	GO:0090521	glomerular visceral epithelial cell migration	Immuno_response
MRAS	GO:1990830	cellular response to leukemia inhibitory factor	Immuno_response
PPP3CB	GO:0001915	negative regulation of T cell mediated cytotoxicity	Immuno_response
PPP3CB	GO:0030217	T cell differentiation	Immuno_response
PPP3CB	GO:0034097	response to cytokine	Immuno_response
PPP3CB	GO:0043029	T cell homeostasis	Immuno_response
GUCY1A2	GO:0010750	positive regulation of nitric oxide mediated signal transduction	Immuno_response
FANCL	GO:0043240	Fanconi anaemia nuclear complex	Immuno_response
IFT74	GO:0033630	positive regulation of cell adhesion mediated by integrin	Immuno_response
BRCA1	GO:0071356	cellular response to tumor necrosis factor	Immuno_response
BRCA1	GO:2000378	negative regulation of reactive oxygen species metabolic process	Immuno_response
PIP4K2B	GO:2000786	positive regulation of autophagosome assembly	Immuno_response
PIP4K2B	GO:0005776	autophagosome	Immuno_response
PIP4K2B	GO:0061909	autophagosome-lysosome fusion	Immuno_response
AGXT2	GO:0045429	positive regulation of nitric oxide biosynthetic process	Immuno_response
PIK3CB	GO:0010595	positive regulation of endothelial cell migration	Immuno_response
PIK3CB	GO:0033031	positive regulation of neutrophil apoptotic process	Immuno_response
PIK3CB	GO:0051000	positive regulation of nitric-oxide synthase activity	Immuno_response
CDH5	GO:0030335	positive regulation of cell migration	Immuno_response
CDH5	GO:0044331	cell-cell adhesion mediated by cadherin	Immuno_response
CDH5	GO:0050728	negative regulation of inflammatory response	Immuno_response
CDH5	GO:0043534	blood vessel endothelial cell migration	Immuno_response
CKLF	GO:0008009	chemokine activity	Immuno_response
CKLF	GO:0030593	neutrophil chemotaxis	Immuno_response
CKLF	GO:0048246	macrophage chemotaxis	Immuno_response
CKLF	GO:0048247	lymphocyte chemotaxis	Immuno_response
CMTM3	GO:0050861	positive regulation of B cell receptor signaling pathway	Immuno_response
AHCTF1	GO:0032465	regulation of cytokinesis	Immuno_response
LDLRAD4	GO:0030336	negative regulation of cell migration	Immuno_response
GATA3	GO:0009615	response to virus	Immuno_response
GATA3	GO:0010595	positive regulation of endothelial cell migration	Immuno_response
GATA3	GO:0035457	cellular response to interferon-alpha	Immuno_response
GATA3	GO:0050728	negative regulation of inflammatory response	Immuno_response
GATA3	GO:0071353	cellular response to interleukin-4	Immuno_response
GATA3	GO:0071356	cellular response to tumor necrosis factor	Immuno_response
GATA3	GO:0072676	lymphocyte migration	Immuno_response
GATA3	GO:0045582	positive regulation of T cell differentiation	Immuno_response
GATA3	GO:0005134	interleukin-2 receptor binding	Immuno_response
GATA3	GO:0001817	regulation of cytokine production	Immuno_response
GATA3	GO:0001819	positive regulation of cytokine production	Immuno_response
GATA3	GO:0002572	pro-T cell differentiation	Immuno_response
GATA3	GO:0006959	humoral immune response	Immuno_response
GATA3	GO:0030217	T cell differentiation	Immuno_response
GATA3	GO:0031929	TOR signaling	Immuno_response
GATA3	GO:0032689	negative regulation of interferon-gamma production	Immuno_response
GATA3	GO:0032703	negative regulation of interleukin-2 production	Immuno_response
GATA3	GO:0032736	positive regulation of interleukin-13 production	Immuno_response
GATA3	GO:0032753	positive regulation of interleukin-4 production	Immuno_response
GATA3	GO:0032754	positive regulation of interleukin-5 production	Immuno_response
GATA3	GO:0033077	T cell differentiation in thymus	Immuno_response
GATA3	GO:0035162	embryonic hemopoiesis	Immuno_response
GATA3	GO:0043370	regulation of CD4-positive, alpha-beta T cell differentiation	Immuno_response
GATA3	GO:0045061	thymic T cell selection	Immuno_response
GATA3	GO:0045064	T-helper 2 cell differentiation	Immuno_response
GATA3	GO:0050852	T cell receptor signaling pathway	Immuno_response
GATA3	GO:0060374	mast cell differentiation	Immuno_response
GATA3	GO:0071345	cellular response to cytokine stimulus	Immuno_response
GATA3	GO:2000553	positive regulation of T-helper 2 cell cytokine production	Immuno_response
CD200	GO:0043031	negative regulation of macrophage activation	Immuno_response
CD200	GO:0050776	regulation of immune response	Immuno_response
CD200	GO:0032088	negative regulation of NF-kappaB transcription factor activity	Immuno_response
PPWD1	GO:0016018	cyclosporin A binding	Immuno_response
ERBIN	GO:0032088	negative regulation of NF-kappaB transcription factor activity	Immuno_response
ERBIN	GO:0032496	response to lipopolysaccharide	Immuno_response
ERBIN	GO:0071356	cellular response to tumor necrosis factor	Immuno_response
ERBIN	GO:0071638	negative regulation of monocyte chemotactic protein-1 production	Immuno_response
PGM3	GO:0030097	hemopoiesis	Immuno_response
TGFBR3	GO:0006955	immune response	Immuno_response
TGFBR3	GO:0034673	inhibin-betaglycan-ActRII complex	Immuno_response
UTRN	GO:0005178	integrin binding	Immuno_response
PHLDB2	GO:1903690	negative regulation of wound healing, spreading of epidermal cells	Immuno_response
ITGB5	GO:0007229	integrin-mediated signaling pathway	Immuno_response
ITGB5	GO:0034684	integrin alphav-beta5 complex	Immuno_response
ITGB5	GO:0008305	integrin complex	Immuno_response
KALRN	GO:0005089	Rho guanyl-nucleotide exchange factor activity	Immuno_response
KALRN	GO:0035023	regulation of Rho protein signal transduction	Immuno_response
TTC7A	GO:0030097	hemopoiesis	Immuno_response
CYP1B1	GO:0006809	nitric oxide biosynthetic process	Immuno_response
CYP1B1	GO:0008631	intrinsic apoptotic signaling pathway in response to oxidative stress	Immuno_response
CYP1B1	GO:0030336	negative regulation of cell migration	Immuno_response
CYP1B1	GO:0032088	negative regulation of NF-kappaB transcription factor activity	Immuno_response
CYP1B1	GO:0033629	negative regulation of cell adhesion mediated by integrin	Immuno_response
CYP1B1	GO:0043542	endothelial cell migration	Immuno_response
CYP1B1	GO:0070301	cellular response to hydrogen peroxide	Immuno_response
CYP1B1	GO:2000377	regulation of reactive oxygen species metabolic process	Immuno_response
ACE	GO:0007283	spermatogenesis	Reproduction_and_embryo_development
PNPLA8	GO:0001516	prostaglandin biosynthetic process	Reproduction_and_embryo_development
ENSOCUG00000034369	GO:0001669	acrosomal vesicle	Reproduction_and_embryo_development
PPP1R1B	GO:0007621	negative regulation of female receptivity	Reproduction_and_embryo_development
STARD3	GO:0006701	progesterone biosynthetic process	Reproduction_and_embryo_development
FKBP10	GO:0001701	in utero embryonic development	Reproduction_and_embryo_development
KLHL10	GO:0007286	spermatid development	Reproduction_and_embryo_development
KLHL10	GO:0008584	male gonad development	Reproduction_and_embryo_development
KLHL10	GO:0009566	fertilization	Reproduction_and_embryo_development
KLHL10	GO:0048808	male genitalia morphogenesis	Reproduction_and_embryo_development
KAT2A	GO:0001701	in utero embryonic development	Reproduction_and_embryo_development
KAT2A	GO:0001756	somitogenesis	Reproduction_and_embryo_development
THRA	GO:0008050	female courtship behavior	Reproduction_and_embryo_development
THRA	GO:0045925	positive regulation of female receptivity	Reproduction_and_embryo_development
FANCM	GO:0000712	resolution of meiotic recombination intermediates	Reproduction_and_embryo_development
HROB	GO:0007292	female gamete generation	Reproduction_and_embryo_development
HROB	GO:0048232	male gamete generation	Reproduction_and_embryo_development
TOP2A	GO:0007143	female meiotic nuclear division	Reproduction_and_embryo_development
TOP2A	GO:0040016	embryonic cleavage	Reproduction_and_embryo_development
MYO1E	GO:0001701	in utero embryonic development	Reproduction_and_embryo_development
CCNB2	GO:0001701	in utero embryonic development	Reproduction_and_embryo_development
CCNB2	GO:0007057	spindle assembly involved in female meiosis I	Reproduction_and_embryo_development
CCNB2	GO:0008315	G2/MI transition of meiotic cell cycle	Reproduction_and_embryo_development
CNTD1	GO:0007283	spermatogenesis	Reproduction_and_embryo_development
CNTD1	GO:0007131	reciprocal meiotic recombination	Reproduction_and_embryo_development
HERPUD2	GO:0007283	spermatogenesis	Reproduction_and_embryo_development
ENSOCUG00000011580	GO:0007283	spermatogenesis	Reproduction_and_embryo_development
FANCL	GO:0007276	gamete generation	Reproduction_and_embryo_development
RUNDC1	GO:0001701	in utero embryonic development	Reproduction_and_embryo_development
CFAP70	GO:0036126	sperm flagellum	Reproduction_and_embryo_development
BRCA1	GO:0009048	dosage compensation by inactivation of X chromosome	Reproduction_and_embryo_development
BRCA1	GO:0033147	negative regulation of intracellular estrogen receptor signaling pathway	Reproduction_and_embryo_development
BRCA1	GO:0043009	chordate embryonic development	Reproduction_and_embryo_development
BRCA1	GO:0043627	response to estrogen	Reproduction_and_embryo_development
NMT1	GO:0001701	in utero embryonic development	Reproduction_and_embryo_development
CDH5	GO:0070700	BMP receptor binding	Reproduction_and_embryo_development
CDH5	GO:0030513	positive regulation of BMP signaling pathway	Reproduction_and_embryo_development
ACADM	GO:0009791	post-embryonic development	Reproduction_and_embryo_development
CMTM3	GO:0001835	blastocyst hatching	Reproduction_and_embryo_development
TANC2	GO:0001701	in utero embryonic development	Reproduction_and_embryo_development
GATA3	GO:0033600	negative regulation of mammary gland epithelial cell proliferation	Reproduction_and_embryo_development
GATA3	GO:0043627	response to estrogen	Reproduction_and_embryo_development
GATA3	GO:0001701	in utero embryonic development	Reproduction_and_embryo_development
GATA3	GO:0008584	male gonad development	Reproduction_and_embryo_development
GATA3	GO:0009791	post-embryonic development	Reproduction_and_embryo_development
GATA3	GO:0048568	embryonic organ development	Reproduction_and_embryo_development
GATA3	GO:0060065	uterus development	Reproduction_and_embryo_development
GATA3	GO:0071773	cellular response to BMP stimulus	Reproduction_and_embryo_development
SLC9C1	GO:0030317	flagellated sperm motility	Reproduction_and_embryo_development
BRDT	GO:0007140	male meiotic nuclear division	Reproduction_and_embryo_development
BRDT	GO:0007141	male meiosis I	Reproduction_and_embryo_development
BRDT	GO:0007283	spermatogenesis	Reproduction_and_embryo_development
BRDT	GO:0051039	positive regulation of transcription involved in meiotic cell cycle	Reproduction_and_embryo_development
PGM3	GO:0007283	spermatogenesis	Reproduction_and_embryo_development
TGFBR3	GO:0030509	BMP signaling pathway	Reproduction_and_embryo_development
TGFBR3	GO:0032354	response to follicle-stimulating hormone	Reproduction_and_embryo_development
TGFBR3	GO:0034695	response to prostaglandin E	Reproduction_and_embryo_development
TGFBR3	GO:0034699	response to luteinizing hormone	Reproduction_and_embryo_development
DYNC2H1	GO:0030326	embryonic limb morphogenesis	Reproduction_and_embryo_development
HFM1	GO:0000712	resolution of meiotic recombination intermediates	Reproduction_and_embryo_development
PHLDB2	GO:0010470	regulation of gastrulation	Reproduction_and_embryo_development
PHLDB2	GO:1904261	positive regulation of basement membrane assembly involved in embryonic body morphogenesis	Reproduction_and_embryo_development
ITGB5	GO:0035987	endodermal cell differentiation	Reproduction_and_embryo_development
KALRN	GO:0007595	lactation	Reproduction_and_embryo_development
KALRN	GO:0042711	maternal behavior	Reproduction_and_embryo_development
KALRN	GO:0060137	maternal process involved in parturition	Reproduction_and_embryo_development
PTGER3	GO:0004955	prostaglandin receptor activity	Reproduction_and_embryo_development
PTGER3	GO:0004957	prostaglandin E receptor activity	Reproduction_and_embryo_development
CYP1B1	GO:0101020	estrogen 16-alpha-hydroxylase activity	Reproduction_and_embryo_development
CYP1B1	GO:0008210	estrogen metabolic process	Reproduction_and_embryo_development
RB1CC1	GO:0001889	liver development	Energy_carbohydrates_lipid_metabolism
RB1CC1	GO:0000422	autophagy of mitochondrion	Energy_carbohydrates_lipid_metabolism
ACE	GO:0050482	arachidonic acid secretion	Energy_carbohydrates_lipid_metabolism
PNPLA8	GO:0006631	fatty acid metabolic process	Energy_carbohydrates_lipid_metabolism
PNPLA8	GO:0019369	arachidonic acid metabolic process	Energy_carbohydrates_lipid_metabolism
PNPLA8	GO:0043651	linoleic acid metabolic process	Energy_carbohydrates_lipid_metabolism
PNPLA8	GO:0050482	arachidonic acid secretion	Energy_carbohydrates_lipid_metabolism
PNPLA8	GO:0006629	lipid metabolic process	Energy_carbohydrates_lipid_metabolism
PNPLA8	GO:0055088	lipid homeostasis	Energy_carbohydrates_lipid_metabolism
PNPLA8	GO:0070328	triglyceride homeostasis	Energy_carbohydrates_lipid_metabolism
STARD3	GO:0015485	cholesterol binding	Energy_carbohydrates_lipid_metabolism
STARD3	GO:0120020	cholesterol transfer activity	Energy_carbohydrates_lipid_metabolism
STARD3	GO:0008289	lipid binding	Energy_carbohydrates_lipid_metabolism
STARD3	GO:0005739	mitochondrion	Energy_carbohydrates_lipid_metabolism
FKBP10	GO:0005758	mitochondrial intermembrane space	Energy_carbohydrates_lipid_metabolism
KAT2A	GO:0045722	positive regulation of gluconeogenesis	Energy_carbohydrates_lipid_metabolism
NOL3	GO:1902109	negative regulation of mitochondrial membrane permeability involved in apoptotic process	Energy_carbohydrates_lipid_metabolism
NOL3	GO:0005739	mitochondrion	Energy_carbohydrates_lipid_metabolism
NOL3	GO:0090201	negative regulation of release of cytochrome c from mitochondria	Energy_carbohydrates_lipid_metabolism
MAPT	GO:0034185	apolipoprotein binding	Energy_carbohydrates_lipid_metabolism
MAPT	GO:0071813	lipoprotein particle binding	Energy_carbohydrates_lipid_metabolism
MAPT	GO:0010917	negative regulation of mitochondrial membrane potential	Energy_carbohydrates_lipid_metabolism
MAPT	GO:0048312	intracellular distribution of mitochondria	Energy_carbohydrates_lipid_metabolism
MAPT	GO:0090258	negative regulation of mitochondrial fission	Energy_carbohydrates_lipid_metabolism
MAPT	GO:1903748	negative regulation of establishment of protein localization to mitochondrion	Energy_carbohydrates_lipid_metabolism
JARID2	GO:0001889	liver development	Energy_carbohydrates_lipid_metabolism
JARID2	GO:0005739	mitochondrion	Energy_carbohydrates_lipid_metabolism
THRA	GO:0050994	regulation of lipid catabolic process	Energy_carbohydrates_lipid_metabolism
NR1D1	GO:0019216	regulation of lipid metabolic process	Energy_carbohydrates_lipid_metabolism
NR1D1	GO:0042632	cholesterol homeostasis	Energy_carbohydrates_lipid_metabolism
NR1D1	GO:0044321	response to leptin	Energy_carbohydrates_lipid_metabolism
NR1D1	GO:0045598	regulation of fat cell differentiation	Energy_carbohydrates_lipid_metabolism
NR1D1	GO:0061178	regulation of insulin secretion involved in cellular response to glucose stimulus	Energy_carbohydrates_lipid_metabolism
NR1D1	GO:0061469	regulation of type B pancreatic cell proliferation	Energy_carbohydrates_lipid_metabolism
NR1D1	GO:0070859	positive regulation of bile acid biosynthetic process	Energy_carbohydrates_lipid_metabolism
NR1D1	GO:0001678	cellular glucose homeostasis	Energy_carbohydrates_lipid_metabolism
ENSOCUG00000022009	GO:0055114	oxidation-reduction process	Energy_carbohydrates_lipid_metabolism
ENSOCUG00000029284	GO:0055114	oxidation-reduction process	Energy_carbohydrates_lipid_metabolism
ENSOCUG00000025023	GO:0055114	oxidation-reduction process	Energy_carbohydrates_lipid_metabolism
ENSOCUG00000025023	GO:0006006	glucose metabolic process	Energy_carbohydrates_lipid_metabolism
CCR7	GO:0005739	mitochondrion	Energy_carbohydrates_lipid_metabolism
SLC4A1	GO:0017121	plasma membrane phospholipid scrambling	Energy_carbohydrates_lipid_metabolism
SLC4A1	GO:1904539	negative regulation of glycolytic process through fructose-6-phosphate	Energy_carbohydrates_lipid_metabolism
RP1	GO:0055114	oxidation-reduction process	Energy_carbohydrates_lipid_metabolism
MYOC	GO:0051901	positive regulation of mitochondrial depolarization	Energy_carbohydrates_lipid_metabolism
MYOC	GO:0005741	mitochondrial outer membrane	Energy_carbohydrates_lipid_metabolism
MYOC	GO:0005743	mitochondrial inner membrane	Energy_carbohydrates_lipid_metabolism
MYOC	GO:0005758	mitochondrial intermembrane space	Energy_carbohydrates_lipid_metabolism
HACD2	GO:0018812	3-hydroxyacyl-CoA dehydratase activity	Energy_carbohydrates_lipid_metabolism
HACD2	GO:0030148	sphingolipid biosynthetic process	Energy_carbohydrates_lipid_metabolism
HACD2	GO:0030497	fatty acid elongation	Energy_carbohydrates_lipid_metabolism
HACD2	GO:0042761	very long-chain fatty acid biosynthetic process	Energy_carbohydrates_lipid_metabolism
ATP8A2	GO:0015914	phospholipid transport	Energy_carbohydrates_lipid_metabolism
ATP8A2	GO:0140326	ATPase-coupled intramembrane lipid transporter activity	Energy_carbohydrates_lipid_metabolism
MRPS25	GO:0005739	mitochondrion	Energy_carbohydrates_lipid_metabolism
WNK4	GO:0090188	negative regulation of pancreatic juice secretion	Energy_carbohydrates_lipid_metabolism
COA3	GO:0033617	mitochondrial cytochrome c oxidase assembly	Energy_carbohydrates_lipid_metabolism
COA3	GO:0070131	positive regulation of mitochondrial translation	Energy_carbohydrates_lipid_metabolism
COA3	GO:0005739	mitochondrion	Energy_carbohydrates_lipid_metabolism
COA3	GO:0031305	integral component of mitochondrial inner membrane	Energy_carbohydrates_lipid_metabolism
ENSOCUG00000025280	GO:0005744	TIM23 mitochondrial import inner membrane translocase complex	Energy_carbohydrates_lipid_metabolism
ENSOCUG00000025280	GO:0030150	protein import into mitochondrial matrix	Energy_carbohydrates_lipid_metabolism
CWF19L2	GO:0055114	oxidation-reduction process	Energy_carbohydrates_lipid_metabolism
EEPD1	GO:0010875	positive regulation of cholesterol efflux	Energy_carbohydrates_lipid_metabolism
ESYT3	GO:0008289	lipid binding	Energy_carbohydrates_lipid_metabolism
ESYT3	GO:0006869	lipid transport	Energy_carbohydrates_lipid_metabolism
PPP3CB	GO:0035774	positive regulation of insulin secretion involved in cellular response to glucose stimulus	Energy_carbohydrates_lipid_metabolism
AOC3	GO:0055114	oxidation-reduction process	Energy_carbohydrates_lipid_metabolism
PLCD3	GO:0006629	lipid metabolic process	Energy_carbohydrates_lipid_metabolism
BRCA1	GO:0045717	negative regulation of fatty acid biosynthetic process	Energy_carbohydrates_lipid_metabolism
P4HA1	GO:0005739	mitochondrion	Energy_carbohydrates_lipid_metabolism
P4HA1	GO:0055114	oxidation-reduction process	Energy_carbohydrates_lipid_metabolism
PIP4K2B	GO:0046627	negative regulation of insulin receptor signaling pathway	Energy_carbohydrates_lipid_metabolism
AGXT2	GO:0005739	mitochondrion	Energy_carbohydrates_lipid_metabolism
COQ8A	GO:0005739	mitochondrion	Energy_carbohydrates_lipid_metabolism
ACADM	GO:0006635	fatty acid beta-oxidation	Energy_carbohydrates_lipid_metabolism
ACADM	GO:0003995	acyl-CoA dehydrogenase activity	Energy_carbohydrates_lipid_metabolism
ACADM	GO:0005739	mitochondrion	Energy_carbohydrates_lipid_metabolism
ACADM	GO:0055114	oxidation-reduction process	Energy_carbohydrates_lipid_metabolism
ACADM	GO:0070991	medium-chain-acyl-CoA dehydrogenase activity	Energy_carbohydrates_lipid_metabolism
ACADM	GO:0001889	liver development	Energy_carbohydrates_lipid_metabolism
ACADM	GO:0006111	regulation of gluconeogenesis	Energy_carbohydrates_lipid_metabolism
ACADM	GO:0019254	carnitine metabolic process, CoA-linked	Energy_carbohydrates_lipid_metabolism
ACADM	GO:0033539	fatty acid beta-oxidation using acyl-CoA dehydrogenase	Energy_carbohydrates_lipid_metabolism
ACADM	GO:0051791	medium-chain fatty acid metabolic process	Energy_carbohydrates_lipid_metabolism
NDUFAF5	GO:0032981	mitochondrial respiratory chain complex I assembly	Energy_carbohydrates_lipid_metabolism
NDUFAF5	GO:0005739	mitochondrion	Energy_carbohydrates_lipid_metabolism
NDUFAF5	GO:0031314	extrinsic component of mitochondrial inner membrane	Energy_carbohydrates_lipid_metabolism
ALDH1A1	GO:0055114	oxidation-reduction process	Energy_carbohydrates_lipid_metabolism
ENSOCUG00000013727	GO:0006391	transcription initiation from mitochondrial promoter	Energy_carbohydrates_lipid_metabolism
ENSOCUG00000013727	GO:0005739	mitochondrion	Energy_carbohydrates_lipid_metabolism
ENSOCUG00000006264	GO:0008289	lipid binding	Energy_carbohydrates_lipid_metabolism
ATPAF1	GO:0005739	mitochondrion	Energy_carbohydrates_lipid_metabolism
ATP5F1C	GO:0042776	mitochondrial ATP synthesis coupled proton transport	Energy_carbohydrates_lipid_metabolism
ATP5F1C	GO:0005753	mitochondrial proton-transporting ATP synthase complex	Energy_carbohydrates_lipid_metabolism
GATA3	GO:0045599	negative regulation of fat cell differentiation	Energy_carbohydrates_lipid_metabolism
PGM3	GO:0019255	glucose 1-phosphate metabolic process	Energy_carbohydrates_lipid_metabolism
PGM3	GO:0005975	carbohydrate metabolic process	Energy_carbohydrates_lipid_metabolism
ME1	GO:0055114	oxidation-reduction process	Energy_carbohydrates_lipid_metabolism
ABCA4	GO:0140326	ATPase-coupled intramembrane lipid transporter activity	Energy_carbohydrates_lipid_metabolism
ABCA4	GO:0006649	phospholipid transfer to membrane	Energy_carbohydrates_lipid_metabolism
ABCA4	GO:0045332	phospholipid translocation	Energy_carbohydrates_lipid_metabolism
ABCA4	GO:0006869	lipid transport	Energy_carbohydrates_lipid_metabolism
CYP39A1	GO:0055114	oxidation-reduction process	Energy_carbohydrates_lipid_metabolism
CYP39A1	GO:0006707	cholesterol catabolic process	Energy_carbohydrates_lipid_metabolism
CYP39A1	GO:0006699	bile acid biosynthetic process	Energy_carbohydrates_lipid_metabolism
FAAH	GO:0017064	fatty acid amide hydrolase activity	Energy_carbohydrates_lipid_metabolism
FAAH	GO:0009062	fatty acid catabolic process	Energy_carbohydrates_lipid_metabolism
CYP1B1	GO:0019369	arachidonic acid metabolic process	Energy_carbohydrates_lipid_metabolism
CYP1B1	GO:0046466	membrane lipid catabolic process	Energy_carbohydrates_lipid_metabolism
CYP1B1	GO:0005739	mitochondrion	Energy_carbohydrates_lipid_metabolism
CYP1B1	GO:0055114	oxidation-reduction process	Energy_carbohydrates_lipid_metabolism
TBC1D5	GO:0042594	response to starvation	Stress_response
RAMP2	GO:0001605	adrenomedullin receptor activity	Stress_response
RAMP2	GO:1990409	adrenomedullin binding	Stress_response
RAMP2	GO:1990410	adrenomedullin receptor signaling pathway	Stress_response
RAMP2	GO:1903143	adrenomedullin receptor complex	Stress_response
ACADM	GO:0042594	response to starvation	Stress_response
ADRA1B	GO:0004935	adrenergic receptor activity	Stress_response
ADRA1B	GO:0004937	alpha1-adrenergic receptor activity	Stress_response
MAGI2	GO:0031697	beta-1 adrenergic receptor binding	Stress_response
MC2R	GO:0004978	corticotropin receptor activity	Stress_response
PPP1R1B	GO:0048148	behavioral response to cocaine	Behavior
HCRT	GO:0007631	feeding behavior	Behavior
THRA	GO:0007611	learning or memory	Behavior
FBXL20	GO:0001662	behavioral fear response	Behavior
NRXN1	GO:0007612	learning	Behavior
NRXN1	GO:0030534	adult behavior	Behavior
NRXN1	GO:0035176	social behavior	Behavior
NRXN1	GO:0042297	vocal learning	Behavior
NRXN1	GO:0071625	vocalization behavior	Behavior
KALRN	GO:0035176	social behavior	Behavior
TSHR	GO:0060119	inner ear receptor cell development	Sensory_perception
TSHR	GO:0060122	inner ear receptor cell stereocilium organization	Sensory_perception
TSHR	GO:0090103	cochlea morphogenesis	Sensory_perception
TSHR	GO:0120162	positive regulation of cold-induced thermogenesis	Sensory_perception
ACE	GO:0003081	regulation of systemic arterial blood pressure by renin-angiotensin	Sensory_perception
ACE	GO:0003084	positive regulation of systemic arterial blood pressure	Sensory_perception
ACE	GO:0008217	regulation of blood pressure	Sensory_perception
PPP1R1B	GO:0008542	visual learning	Sensory_perception
JUP	GO:0050982	detection of mechanical stimulus	Sensory_perception
ERBB2	GO:0043209	myelin sheath	Sensory_perception
KAT2A	GO:0030901	midbrain development	Sensory_perception
HSF4	GO:0001654	eye development	Sensory_perception
HSF4	GO:0007601	visual perception	Sensory_perception
HSF4	GO:0043010	camera-type eye development	Sensory_perception
MAPT	GO:1900034	regulation of cellular response to heat	Sensory_perception
HCRT	GO:0120162	positive regulation of cold-induced thermogenesis	Sensory_perception
THRA	GO:0009409	response to cold	Sensory_perception
THRA	GO:0120162	positive regulation of cold-induced thermogenesis	Sensory_perception
NAGLU	GO:0042474	middle ear morphogenesis	Sensory_perception
NAGLU	GO:0046548	retinal rod cell development	Sensory_perception
NAGLU	GO:0060119	inner ear receptor cell development	Sensory_perception
NR1D1	GO:0060086	circadian temperature homeostasis	Sensory_perception
NR1D1	GO:0120163	negative regulation of cold-induced thermogenesis	Sensory_perception
RP1	GO:0035845	photoreceptor cell outer segment organization	Sensory_perception
RP1	GO:0042461	photoreceptor cell development	Sensory_perception
RP1	GO:0045494	photoreceptor cell maintenance	Sensory_perception
RP1	GO:0046548	retinal rod cell development	Sensory_perception
RP1	GO:0046549	retinal cone cell development	Sensory_perception
RP1	GO:0060041	retina development in camera-type eye	Sensory_perception
RP1	GO:0060042	retina morphogenesis in camera-type eye	Sensory_perception
RP1	GO:0071482	cellular response to light stimulus	Sensory_perception
RP1	GO:0001750	photoreceptor outer segment	Sensory_perception
RP1	GO:0001917	photoreceptor inner segment	Sensory_perception
RP1	GO:0032391	photoreceptor connecting cilium	Sensory_perception
RP1	GO:0097733	photoreceptor cell cilium	Sensory_perception
CNTNAP1	GO:0050885	neuromuscular process controlling balance	Sensory_perception
RAMP2	GO:0008217	regulation of blood pressure	Sensory_perception
TAS2R16	GO:0033038	bitter taste receptor activity	Sensory_perception
TAS2R16	GO:0001580	detection of chemical stimulus involved in sensory perception of bitter taste	Sensory_perception
TAS2R16	GO:0050909	sensory perception of taste	Sensory_perception
ACADM	GO:0009409	response to cold	Sensory_perception
TMC1	GO:0008381	mechanosensitive ion channel activity	Sensory_perception
TMC1	GO:0050910	detection of mechanical stimulus involved in sensory perception of sound	Sensory_perception
TMC1	GO:0060005	vestibular reflex	Sensory_perception
TMC1	GO:0060117	auditory receptor cell development	Sensory_perception
TMC1	GO:0032426	stereocilium tip	Sensory_perception
ENSOCUG00000006264	GO:0002138	retinoic acid biosynthetic process	Sensory_perception
GATA3	GO:0043583	ear development	Sensory_perception
GATA3	GO:0002088	lens development in camera-type eye	Sensory_perception
GATA3	GO:0042472	inner ear morphogenesis	Sensory_perception
ABCA4	GO:0140347	N-retinylidene-phosphatidylethanolamine flippase activity	Sensory_perception
ABCA4	GO:0007601	visual perception	Sensory_perception
ABCA4	GO:0045494	photoreceptor cell maintenance	Sensory_perception
ABCA4	GO:0001750	photoreceptor outer segment	Sensory_perception
CALM2	GO:0043209	myelin sheath	Sensory_perception
CYP1B1	GO:0042574	retinal metabolic process	Sensory_perception
CYP1B1	GO:0061298	retina vasculature development in camera-type eye	Sensory_perception
CYP1B1	GO:0061304	retinal blood vessel morphogenesis	Sensory_perception
TSHR	GO:0008344	adult locomotory behavior	Motor_system
ACE	GO:0060047	heart contraction	Motor_system
PNPLA8	GO:0047499	calcium-independent phospholipase A2 activity	Motor_system
PPP1R1B	GO:0007626	locomotory behavior	Motor_system
REPS1	GO:0005509	calcium ion binding	Motor_system
JUP	GO:0098911	regulation of ventricular cardiac muscle cell action potential	Motor_system
JUP	GO:0030018	Z disc	Motor_system
P3H4	GO:0046849	bone remodeling	Motor_system
FKBP10	GO:0005509	calcium ion binding	Motor_system
ERBB2	GO:0008045	motor neuron axon guidance	Motor_system
TTC25	GO:0036158	outer dynein arm assembly	Motor_system
TTC25	GO:0120228	outer dynein arm docking complex	Motor_system
KAT2A	GO:0061035	regulation of cartilage development	Motor_system
KAT2A	GO:1903010	regulation of bone development	Motor_system
NOL3	GO:0010659	cardiac muscle cell apoptotic process	Motor_system
NOL3	GO:0010664	negative regulation of striated muscle cell apoptotic process	Motor_system
NOL3	GO:0010667	negative regulation of cardiac muscle cell apoptotic process	Motor_system
NOL3	GO:0014736	negative regulation of muscle atrophy	Motor_system
NOL3	GO:0014876	response to injury involved in regulation of muscle adaptation	Motor_system
NOL3	GO:0016528	sarcoplasm	Motor_system
NOL3	GO:0005509	calcium ion binding	Motor_system
NOL3	GO:0014808	release of sequestered calcium ion into cytosol by sarcoplasmic reticulum	Motor_system
MAPT	GO:0050848	regulation of calcium-mediated signaling	Motor_system
ENSOCUG00000010014	GO:0005509	calcium ion binding	Motor_system
MYL4	GO:0005509	calcium ion binding	Motor_system
MYL4	GO:0060048	cardiac muscle contraction	Motor_system
MYL4	GO:0003785	actin monomer binding	Motor_system
MYL4	GO:0051015	actin filament binding	Motor_system
MYL4	GO:0002026	regulation of the force of heart contraction	Motor_system
MYL4	GO:0031672	A band	Motor_system
ENSOCUG00000005579	GO:0032956	regulation of actin cytoskeleton organization	Motor_system
ENSOCUG00000005579	GO:0033690	positive regulation of osteoblast proliferation	Motor_system
CSF3	GO:0030838	positive regulation of actin filament polymerization	Motor_system
CSF3	GO:2000251	positive regulation of actin cytoskeleton reorganization	Motor_system
THRA	GO:0001503	ossification	Motor_system
THRA	GO:0001502	cartilage condensation	Motor_system
THRA	GO:0008016	regulation of heart contraction	Motor_system
NAGLU	GO:0045475	locomotor rhythm	Motor_system
EFCAB13	GO:0005509	calcium ion binding	Motor_system
EFCAB3	GO:0005509	calcium ion binding	Motor_system
ENSOCUG00000027427	GO:0030833	regulation of actin filament polymerization	Motor_system
EEF2K	GO:0005516	calmodulin binding	Motor_system
EEF2K	GO:0005509	calcium ion binding	Motor_system
MYO1E	GO:0005516	calmodulin binding	Motor_system
MYO1E	GO:0051015	actin filament binding	Motor_system
MYO1E	GO:0016459	myosin complex	Motor_system
MYO1E	GO:0003774	motor activity	Motor_system
TEK	GO:2000251	positive regulation of actin cytoskeleton reorganization	Motor_system
TEK	GO:0005884	actin filament	Motor_system
MYOC	GO:0032027	myosin light chain binding	Motor_system
MYOC	GO:0001649	osteoblast differentiation	Motor_system
MYOC	GO:0014734	skeletal muscle hypertrophy	Motor_system
MYOC	GO:0060348	bone development	Motor_system
CCR10	GO:0007204	positive regulation of cytosolic calcium ion concentration	Motor_system
CDC42BPA	GO:0031532	actin cytoskeleton reorganization	Motor_system
CDC42BPA	GO:0031032	actomyosin structure organization	Motor_system
CDC42BPA	GO:0042641	actomyosin	Motor_system
CDC42BPA	GO:0030036	actin cytoskeleton organization	Motor_system
RAMP2	GO:0006816	calcium ion transport	Motor_system
RAMP2	GO:0097084	vascular associated smooth muscle cell development	Motor_system
ANLN	GO:0003779	actin binding	Motor_system
ANLN	GO:0015629	actin cytoskeleton	Motor_system
ANLN	GO:0005826	actomyosin contractile ring	Motor_system
PPP3CB	GO:0033192	calmodulin-dependent protein phosphatase activity	Motor_system
PPP3CB	GO:0005509	calcium ion binding	Motor_system
PPP3CB	GO:0005516	calmodulin binding	Motor_system
PPP3CB	GO:0017156	calcium-ion regulated exocytosis	Motor_system
PPP3CB	GO:0031987	locomotion involved in locomotory behavior	Motor_system
PPP3CB	GO:0030018	Z disc	Motor_system
AOC3	GO:0005509	calcium ion binding	Motor_system
ENSOCUG00000026483	GO:0005509	calcium ion binding	Motor_system
CFAP70	GO:0036157	outer dynein arm	Motor_system
OIT3	GO:0005509	calcium ion binding	Motor_system
LASP1	GO:0051015	actin filament binding	Motor_system
CDH5	GO:0006874	cellular calcium ion homeostasis	Motor_system
CDH5	GO:0005509	calcium ion binding	Motor_system
ACADM	GO:0055007	cardiac muscle cell differentiation	Motor_system
DYNC1LI2	GO:0005868	cytoplasmic dynein complex	Motor_system
CACNB1	GO:0005245	voltage-gated calcium channel activity	Motor_system
CACNB1	GO:1902514	regulation of calcium ion transmembrane transport via high voltage-gated calcium channel	Motor_system
CACNB1	GO:0005891	voltage-gated calcium channel complex	Motor_system
CACNB1	GO:0070588	calcium ion transmembrane transport	Motor_system
ADRA1B	GO:0006937	regulation of muscle contraction	Motor_system
ADRA1B	GO:0055117	regulation of cardiac muscle contraction	Motor_system
TMC1	GO:0005245	voltage-gated calcium channel activity	Motor_system
TMC1	GO:0070588	calcium ion transmembrane transport	Motor_system
TMC1	GO:1903169	regulation of calcium ion transmembrane transport	Motor_system
STAC2	GO:1901387	positive regulation of voltage-gated calcium channel activity	Motor_system
ENSOCUG00000035934	GO:0003777	microtubule motor activity	Motor_system
DYNC2H1	GO:0045880	positive regulation of smoothened signaling pathway	Motor_system
DYNC2H1	GO:0021522	spinal cord motor neuron differentiation	Motor_system
DYNC2H1	GO:0008569	ATP-dependent microtubule motor activity, minus-end-directed	Motor_system
DYNC2H1	GO:0005868	cytoplasmic dynein complex	Motor_system
DYNC2H1	GO:0030286	dynein complex	Motor_system
UTRN	GO:0003779	actin binding	Motor_system
UTRN	GO:0042383	sarcolemma	Motor_system
UTRN	GO:0070938	contractile ring	Motor_system
KALRN	GO:0008344	adult locomotory behavior	Motor_system
CALM2	GO:0019722	calcium-mediated signaling	Motor_system
CALM2	GO:0005509	calcium ion binding	Motor_system
DZIP1L	GO:0007224	smoothened signaling pathway	Motor_system
ENSOCUG00000007785	GO:0005509	calcium ion binding	Motor_system
ENSOCUG00000023625	GO:0015629	actin cytoskeleton	Motor_system
ENSOCUG00000023625	GO:0030042	actin filament depolymerization	Motor_system
ENSOCUG00000023625	GO:0003779	actin binding	Motor_system
TSHR	GO:0071542	dopaminergic neuron differentiation	Nervous_System
PNPLA8	GO:0034638	phosphatidylcholine catabolic process	Nervous_System
PPP1R1B	GO:0043025	neuronal cell body	Nervous_System
NPBWR1	GO:0008188	neuropeptide receptor activity	Nervous_System
ERBB2	GO:0007399	nervous system development	Nervous_System
ERBB2	GO:0007422	peripheral nervous system development	Nervous_System
ERBB2	GO:0007528	neuromuscular junction development	Nervous_System
ERBB2	GO:0042552	myelination	Nervous_System
ERBB2	GO:0048709	oligodendrocyte differentiation	Nervous_System
TTC25	GO:0007420	brain development	Nervous_System
TTC25	GO:0090660	cerebrospinal fluid circulation	Nervous_System
TTC25	GO:0005930	axoneme	Nervous_System
KAT2A	GO:0001843	neural tube closure	Nervous_System
KAT2A	GO:0007399	nervous system development	Nervous_System
KAT2A	GO:0007616	long-term memory	Nervous_System
KAT2A	GO:0048167	regulation of synaptic plasticity	Nervous_System
MAPT	GO:0030424	axon	Nervous_System
MAPT	GO:0007613	memory	Nervous_System
MAPT	GO:0045773	positive regulation of axon extension	Nervous_System
MAPT	GO:0050808	synapse organization	Nervous_System
MAPT	GO:1901216	positive regulation of neuron death	Nervous_System
MAPT	GO:1902474	positive regulation of protein localization to synapse	Nervous_System
MAPT	GO:0030425	dendrite	Nervous_System
MAPT	GO:0030673	axolemma	Nervous_System
MAPT	GO:0036477	somatodendritic compartment	Nervous_System
MAPT	GO:0043025	neuronal cell body	Nervous_System
MAPT	GO:0097418	neurofibrillary tangle	Nervous_System
HCRT	GO:0007218	neuropeptide signaling pathway	Nervous_System
DTNBP1	GO:0043005	neuron projection	Nervous_System
DTNBP1	GO:0014069	postsynaptic density	Nervous_System
DTNBP1	GO:0030672	synaptic vesicle membrane	Nervous_System
DTNBP1	GO:0031175	neuron projection development	Nervous_System
ENSOCUG00000005579	GO:0045202	synapse	Nervous_System
ENSOCUG00000005579	GO:0098978	glutamatergic synapse	Nervous_System
ENSOCUG00000005579	GO:0051611	regulation of serotonin uptake	Nervous_System
ENSOCUG00000005579	GO:0099699	integral component of synaptic membrane	Nervous_System
NAGLU	GO:0021680	cerebellar Purkinje cell layer development	Nervous_System
NR1D1	GO:0043197	dendritic spine	Nervous_System
NR1D1	GO:0030425	dendrite	Nervous_System
NR1D1	GO:0061889	negative regulation of astrocyte activation	Nervous_System
NR1D1	GO:1903979	negative regulation of microglial cell activation	Nervous_System
CCR7	GO:0097029	mature conventional dendritic cell differentiation	Nervous_System
RP1	GO:0035082	axoneme assembly	Nervous_System
RP1	GO:0005930	axoneme	Nervous_System
BCHE	GO:0004104	cholinesterase activity	Nervous_System
BCHE	GO:0003990	acetylcholinesterase activity	Nervous_System
MYOC	GO:0022011	myelination in peripheral nervous system	Nervous_System
MYOC	GO:0031175	neuron projection development	Nervous_System
MYOC	GO:0033268	node of Ranvier	Nervous_System
CNTNAP1	GO:0033270	paranode region of axon	Nervous_System
CNTNAP1	GO:0002175	protein localization to paranode region of axon	Nervous_System
CNTNAP1	GO:0019227	neuronal action potential propagation	Nervous_System
CNTNAP1	GO:0022010	central nervous system myelination	Nervous_System
CNTNAP1	GO:0022011	myelination in peripheral nervous system	Nervous_System
CNTNAP1	GO:0031175	neuron projection development	Nervous_System
CNTNAP1	GO:0048812	neuron projection morphogenesis	Nervous_System
CNTNAP1	GO:0050884	neuromuscular process controlling posture	Nervous_System
CNTNAP1	GO:0071205	protein localization to juxtaparanode region of axon	Nervous_System
GRN	GO:0043524	negative regulation of neuron apoptotic process	Nervous_System
PPP3CB	GO:1900242	regulation of synaptic vesicle endocytosis	Nervous_System
PPP3CB	GO:0098978	glutamatergic synapse	Nervous_System
CFAP70	GO:0005930	axoneme	Nervous_System
EMB	GO:0007411	axon guidance	Nervous_System
TANC2	GO:0043197	dendritic spine	Nervous_System
FBXL20	GO:0099575	regulation of protein catabolic process at presynapse, modulating synaptic transmission	Nervous_System
FBXL20	GO:2000300	regulation of synaptic vesicle exocytosis	Nervous_System
FBXL20	GO:0045202	synapse	Nervous_System
FBXL20	GO:0098685	Schaffer collateral - CA1 synapse	Nervous_System
FBXL20	GO:0098978	glutamatergic synapse	Nervous_System
MC2R	GO:0007218	neuropeptide signaling pathway	Nervous_System
SLC18A1	GO:0045202	synapse	Nervous_System
GATA3	GO:0001764	neuron migration	Nervous_System
GATA3	GO:0007399	nervous system development	Nervous_System
GATA3	GO:0007411	axon guidance	Nervous_System
GATA3	GO:0010975	regulation of neuron projection development	Nervous_System
GATA3	GO:0030182	neuron differentiation	Nervous_System
GATA3	GO:0043523	regulation of neuron apoptotic process	Nervous_System
GATA3	GO:0048485	sympathetic nervous system development	Nervous_System
CD200	GO:0030424	axon	Nervous_System
CD200	GO:0043025	neuronal cell body	Nervous_System
ERBIN	GO:0099072	regulation of postsynaptic membrane neurotransmitter receptor levels	Nervous_System
ERBIN	GO:0098794	postsynapse	Nervous_System
ERBIN	GO:0098978	glutamatergic synapse	Nervous_System
BTBD8	GO:0150007	clathrin-dependent synaptic vesicle endocytosis	Nervous_System
DYNC2H1	GO:0030182	neuron differentiation	Nervous_System
DYNC2H1	GO:0030900	forebrain development	Nervous_System
DYNC2H1	GO:0005930	axoneme	Nervous_System
UTRN	GO:0031594	neuromuscular junction	Nervous_System
UTRN	GO:0045202	synapse	Nervous_System
KALRN	GO:0007528	neuromuscular junction development	Nervous_System
KALRN	GO:0007613	memory	Nervous_System
KALRN	GO:0061003	positive regulation of dendritic spine morphogenesis	Nervous_System
STXBP5	GO:0098793	presynapse	Nervous_System
STXBP5	GO:0098686	hippocampal mossy fiber to CA3 synapse	Nervous_System
STXBP5	GO:2000300	regulation of synaptic vesicle exocytosis	Nervous_System
STXBP5	GO:0010807	regulation of synaptic vesicle priming	Nervous_System
STXBP5	GO:0005892	acetylcholine-gated channel complex	Nervous_System
STXBP5	GO:0098674	extrinsic component of neuronal dense core vesicle membrane	Nervous_System
DZIP1L	GO:0021532	neural tube patterning	Nervous_System
DZIP1L	GO:0005930	axoneme	Nervous_System
TSHR	GO:0004996	thyroid-stimulating hormone receptor activity	Endocrine_system
TSHR	GO:0016500	protein-hormone receptor activity	Endocrine_system
ACE	GO:0008270	zinc ion binding	Endocrine_system
ACE	GO:0031404	chloride ion binding	Endocrine_system
ACE	GO:0042447	hormone catabolic process	Endocrine_system
KCNH6	GO:0005249	voltage-gated potassium channel activity	Endocrine_system
KCNH6	GO:0006813	potassium ion transport	Endocrine_system
P3H4	GO:0000287	magnesium ion binding	Endocrine_system
KLHL10	GO:0048873	homeostasis of number of cells within a tissue	Endocrine_system
ZNF385C	GO:0008270	zinc ion binding	Endocrine_system
DHX58	GO:0008270	zinc ion binding	Endocrine_system
KCNH4	GO:0005249	voltage-gated potassium channel activity	Endocrine_system
KCNH4	GO:0006813	potassium ion transport	Endocrine_system
JARID2	GO:0048538	thymus development	Endocrine_system
LYPLA1	GO:0008270	zinc ion binding	Endocrine_system
ENSOCUG00000029374	GO:0046872	metal ion binding	Endocrine_system
THRA	GO:0070324	thyroid hormone binding	Endocrine_system
THRA	GO:0030878	thyroid gland development	Endocrine_system
THRA	GO:0002155	regulation of thyroid hormone mediated signaling pathway	Endocrine_system
THRA	GO:0009755	hormone-mediated signaling pathway	Endocrine_system
THRA	GO:0008270	zinc ion binding	Endocrine_system
NR1D1	GO:0008270	zinc ion binding	Endocrine_system
TOP2A	GO:0000287	magnesium ion binding	Endocrine_system
FGD5	GO:0046872	metal ion binding	Endocrine_system
CCR7	GO:0048872	homeostasis of number of cells	Endocrine_system
XPR1	GO:0030643	cellular phosphate ion homeostasis	Endocrine_system
CCNB2	GO:0048538	thymus development	Endocrine_system
SLC4A1	GO:0006821	chloride transport	Endocrine_system
SLC4A1	GO:0015108	chloride transmembrane transporter activity	Endocrine_system
MYOC	GO:0045162	clustering of voltage-gated sodium channels	Endocrine_system
NR2C2	GO:0008270	zinc ion binding	Endocrine_system
CDC42BPA	GO:0000287	magnesium ion binding	Endocrine_system
ATP8A2	GO:0000287	magnesium ion binding	Endocrine_system
WNK4	GO:0019869	chloride channel inhibitor activity	Endocrine_system
WNK4	GO:0006821	chloride transport	Endocrine_system
WNK4	GO:0050801	ion homeostasis	Endocrine_system
AOC3	GO:0005507	copper ion binding	Endocrine_system
FANCL	GO:0046872	metal ion binding	Endocrine_system
BRCA1	GO:0008270	zinc ion binding	Endocrine_system
BRCA1	GO:0046872	metal ion binding	Endocrine_system
P4HA1	GO:0005506	iron ion binding	Endocrine_system
OIT3	GO:1903118	urate homeostasis	Endocrine_system
DNAJC21	GO:0008270	zinc ion binding	Endocrine_system
MARCHF10	GO:0008270	zinc ion binding	Endocrine_system
GATA3	GO:2000611	positive regulation of thyroid hormone generation	Endocrine_system
GATA3	GO:0008270	zinc ion binding	Endocrine_system
GATA3	GO:0035898	parathyroid hormone secretion	Endocrine_system
GATA3	GO:0048538	thymus development	Endocrine_system
GATA3	GO:0048872	homeostasis of number of cells	Endocrine_system
GATA3	GO:0060017	parathyroid gland development	Endocrine_system
PGM3	GO:0000287	magnesium ion binding	Endocrine_system
ME1	GO:0030145	manganese ion binding	Endocrine_system
CYP39A1	GO:0005506	iron ion binding	Endocrine_system
CYP39A1	GO:0008387	steroid 7-alpha-hydroxylase activity	Endocrine_system
SLC26A7	GO:0005254	chloride channel activity	Endocrine_system
SLC26A7	GO:0006821	chloride transport	Endocrine_system
UTRN	GO:0008270	zinc ion binding	Endocrine_system
KALRN	GO:0060125	negative regulation of growth hormone secretion	Endocrine_system
CALM2	GO:0008076	voltage-gated potassium channel complex	Endocrine_system
TTC7A	GO:0006879	cellular iron ion homeostasis	Endocrine_system
CYP1B1	GO:0008202	steroid metabolic process	Endocrine_system
CYP1B1	GO:0005506	iron ion binding	Endocrine_system
AOC3	GO:0048038	quinone binding	Vitamin_metabolism
P4HA1	GO:0031418	L-ascorbic acid binding	Vitamin_metabolism
AGXT2	GO:0030170	pyridoxal phosphate binding	Vitamin_metabolism
COQ8A	GO:0006744	ubiquinone biosynthetic process	Vitamin_metabolism
ACADM	GO:0050660	flavin adenine dinucleotide binding	Vitamin_metabolism
ENSOCUG00000006264	GO:0006776	vitamin A metabolic process	Vitamin_metabolism
CYP1B1	GO:0016712	oxidoreductase activity, acting on paired donors, with incorporation or reduction of molecular oxygen, reduced flavin or flavoprotein as one donor, and incorporation of one atom of oxygen	Vitamin_metabolism
CYP1B1	GO:0042572	retinol metabolic process	Vitamin_metabolism
PRKD3	GO:0004674	protein serine/threonine kinase activity	Amino_acid_process
ACE	GO:0061098	positive regulation of protein tyrosine kinase activity	Amino_acid_process
ACE	GO:1900086	positive regulation of peptidyl-tyrosine autophosphorylation	Amino_acid_process
ACE	GO:2000170	positive regulation of peptidyl-cysteine S-nitrosylation	Amino_acid_process
P3H4	GO:0017185	peptidyl-lysine hydroxylation	Amino_acid_process
FKBP10	GO:0018208	peptidyl-proline modification	Amino_acid_process
FKBP10	GO:0017185	peptidyl-lysine hydroxylation	Amino_acid_process
ERBB2	GO:0004713	protein tyrosine kinase activity	Amino_acid_process
ERBB2	GO:0004714	transmembrane receptor protein tyrosine kinase activity	Amino_acid_process
ERBB2	GO:0007169	transmembrane receptor protein tyrosine kinase signaling pathway	Amino_acid_process
ERBB2	GO:0018108	peptidyl-tyrosine phosphorylation	Amino_acid_process
KAT2A	GO:0061733	peptide-lysine-N-acetyltransferase activity	Amino_acid_process
KAT2A	GO:0018393	internal peptidyl-lysine acetylation	Amino_acid_process
KAT2A	GO:0106227	peptidyl-lysine glutarylation	Amino_acid_process
PIK3R3	GO:0001784	phosphotyrosine residue binding	Amino_acid_process
TRADD	GO:0005068	transmembrane receptor protein tyrosine kinase adaptor activity	Amino_acid_process
NOL3	GO:0043027	cysteine-type endopeptidase inhibitor activity involved in apoptotic process	Amino_acid_process
NOL3	GO:1990001	inhibition of cysteine-type endopeptidase activity involved in apoptotic process	Amino_acid_process
ENSOCUG00000005579	GO:0061097	regulation of protein tyrosine kinase activity	Amino_acid_process
CSF3	GO:0033138	positive regulation of peptidyl-serine phosphorylation	Amino_acid_process
CSF3	GO:0050731	positive regulation of peptidyl-tyrosine phosphorylation	Amino_acid_process
ENSOCUG00000024832	GO:0006529	asparagine biosynthetic process	Amino_acid_process
ENSOCUG00000024832	GO:0004066	asparagine synthase (glutamine-hydrolyzing) activity	Amino_acid_process
EEF2K	GO:0004674	protein serine/threonine kinase activity	Amino_acid_process
TEK	GO:0004713	protein tyrosine kinase activity	Amino_acid_process
TEK	GO:0007169	transmembrane receptor protein tyrosine kinase signaling pathway	Amino_acid_process
TEK	GO:0018108	peptidyl-tyrosine phosphorylation	Amino_acid_process
TEK	GO:0004714	transmembrane receptor protein tyrosine kinase activity	Amino_acid_process
MYOC	GO:0030971	receptor tyrosine kinase binding	Amino_acid_process
CDC42BPA	GO:0004674	protein serine/threonine kinase activity	Amino_acid_process
EZH1	GO:0018024	histone-lysine N-methyltransferase activity	Amino_acid_process
GRN	GO:1905247	positive regulation of aspartic-type peptidase activity	Amino_acid_process
WNK4	GO:0004674	protein serine/threonine kinase activity	Amino_acid_process
ARHGAP27	GO:0004674	protein serine/threonine kinase activity	Amino_acid_process
PPP3CB	GO:0004722	protein serine/threonine phosphatase activity	Amino_acid_process
ENSOCUG00000009259	GO:0043039	tRNA aminoacylation	Amino_acid_process
ENSOCUG00000009259	GO:0006419	alanyl-tRNA aminoacylation	Amino_acid_process
ENSOCUG00000009259	GO:0004813	alanine-tRNA ligase activity	Amino_acid_process
ENSOCUG00000009259	GO:0004812	aminoacyl-tRNA ligase activity	Amino_acid_process
PSAT1	GO:0006564	L-serine biosynthetic process	Amino_acid_process
PSAT1	GO:0004648	O-phospho-L-serine:2-oxoglutarate aminotransferase activity	Amino_acid_process
NMT1	GO:0018008	N-terminal peptidyl-glycine N-myristoylation	Amino_acid_process
P4HA1	GO:0004656	procollagen-proline 4-dioxygenase activity	Amino_acid_process
PSMB3	GO:0004298	threonine-type endopeptidase activity	Amino_acid_process
AGXT2	GO:0008453	alanine-glyoxylate transaminase activity	Amino_acid_process
AGXT2	GO:0019265	glycine biosynthetic process, by transamination of glyoxylate	Amino_acid_process
AGXT2	GO:0019481	L-alanine catabolic process, by transamination	Amino_acid_process
CDH5	GO:1990782	protein tyrosine kinase binding	Amino_acid_process
NDUFAF5	GO:0030961	peptidyl-arginine hydroxylation	Amino_acid_process
ENSOCUG00000021898	GO:0042500	aspartic endopeptidase activity, intramembrane cleaving	Amino_acid_process
ENSOCUG00000021898	GO:0004190	aspartic-type endopeptidase activity	Amino_acid_process
TASP1	GO:0004298	threonine-type endopeptidase activity	Amino_acid_process
ITIH5	GO:0004867	serine-type endopeptidase inhibitor activity	Amino_acid_process
ITIH2	GO:0004867	serine-type endopeptidase inhibitor activity	Amino_acid_process
SMYD3	GO:0018024	histone-lysine N-methyltransferase activity	Amino_acid_process
SMYD3	GO:0033138	positive regulation of peptidyl-serine phosphorylation	Amino_acid_process
SMYD3	GO:0034968	histone lysine methylation	Amino_acid_process
CD200	GO:0150074	positive regulation of protein-glutamine gamma-glutamyltransferase activity	Amino_acid_process
BRDT	GO:0070577	lysine-acetylated histone binding	Amino_acid_process
NEK10	GO:0004674	protein serine/threonine kinase activity	Amino_acid_process
RB1CC1	GO:0007507	heart development	Vascular_system
ACE	GO:0060177	regulation of angiotensin metabolic process	Vascular_system
JUP	GO:0045766	positive regulation of angiogenesis	Vascular_system
JUP	GO:0086091	regulation of heart rate by cardiac conduction	Vascular_system
FKBP10	GO:0035909	aorta morphogenesis	Vascular_system
ERBB2	GO:0007507	heart development	Vascular_system
TTC25	GO:0007507	heart development	Vascular_system
NOL3	GO:0001974	blood vessel remodeling	Vascular_system
NOL3	GO:0002931	response to ischemia	Vascular_system
ENSOCUG00000005579	GO:0070527	platelet aggregation	Vascular_system
ENSOCUG00000005579	GO:0048008	platelet-derived growth factor receptor signaling pathway	Vascular_system
ENSOCUG00000005579	GO:0036120	cellular response to platelet-derived growth factor stimulus	Vascular_system
MYO1E	GO:0001570	vasculogenesis	Vascular_system
MYO1E	GO:0048008	platelet-derived growth factor receptor signaling pathway	Vascular_system
TEK	GO:0002040	sprouting angiogenesis	Vascular_system
TEK	GO:0016525	negative regulation of angiogenesis	Vascular_system
TEK	GO:0045766	positive regulation of angiogenesis	Vascular_system
VIPR2	GO:0004999	vasoactive intestinal polypeptide receptor activity	Vascular_system
SLC4A1	GO:0007596	blood coagulation	Vascular_system
RAMP2	GO:0001525	angiogenesis	Vascular_system
RAMP2	GO:0045766	positive regulation of angiogenesis	Vascular_system
RAMP2	GO:0035924	cellular response to vascular endothelial growth factor stimulus	Vascular_system
RAMP2	GO:0001570	vasculogenesis	Vascular_system
RAMP2	GO:0002040	sprouting angiogenesis	Vascular_system
RAMP2	GO:0007507	heart development	Vascular_system
RAMP2	GO:0043116	negative regulation of vascular permeability	Vascular_system
PPP3CB	GO:0001946	lymphangiogenesis	Vascular_system
PPP3CB	GO:0007507	heart development	Vascular_system
PLCD3	GO:0001525	angiogenesis	Vascular_system
PLCD3	GO:0060716	labyrinthine layer blood vessel development	Vascular_system
IFT74	GO:0007507	heart development	Vascular_system
BRCA1	GO:0010575	positive regulation of vascular endothelial growth factor production	Vascular_system
BRCA1	GO:0045766	positive regulation of angiogenesis	Vascular_system
PIK3CB	GO:1900747	negative regulation of vascular endothelial growth factor signaling pathway	Vascular_system
PIK3CB	GO:1903671	negative regulation of sprouting angiogenesis	Vascular_system
CDH5	GO:0043184	vascular endothelial growth factor receptor 2 binding	Vascular_system
CDH5	GO:0001955	blood vessel maturation	Vascular_system
CDH5	GO:0043114	regulation of vascular permeability	Vascular_system
CDH5	GO:0045766	positive regulation of angiogenesis	Vascular_system
ACADM	GO:0007507	heart development	Vascular_system
PLXDC1	GO:0001525	angiogenesis	Vascular_system
ADRA1B	GO:0019229	regulation of vasoconstriction	Vascular_system
GATA3	GO:0003180	aortic valve morphogenesis	Vascular_system
GATA3	GO:0003215	cardiac right ventricle morphogenesis	Vascular_system
GATA3	GO:0003281	ventricular septum development	Vascular_system
TGFBR3	GO:0060317	cardiac epithelial to mesenchymal transition	Vascular_system
DYNC2H1	GO:0060976	coronary vasculature development	Vascular_system
DYNC2H1	GO:0007507	heart development	Vascular_system
CYP1B1	GO:0001525	angiogenesis	Vascular_system
CYP1B1	GO:0010575	positive regulation of vascular endothelial growth factor production	Vascular_system
CYP1B1	GO:0045766	positive regulation of angiogenesis	Vascular_system
CYP1B1	GO:0048514	blood vessel morphogenesis	Vascular_system
TTC25	GO:0030324	lung development	Respiratory_system
NOL3	GO:0001666	response to hypoxia	Respiratory_system
THRA	GO:0030218	erythrocyte differentiation	Respiratory_system
SLC4A1	GO:0048821	erythrocyte development	Respiratory_system
SLC4A1	GO:0030492	hemoglobin binding	Respiratory_system
GATA3	GO:0030218	erythrocyte differentiation	Respiratory_system
GATA3	GO:0060037	pharyngeal system development	Respiratory_system
ACE	GO:0001822	kidney development	excretor_system
MYO1E	GO:0001822	kidney development	excretor_system
MYO1E	GO:0003094	glomerular filtration	excretor_system
MYO1E	GO:0032836	glomerular basement membrane development	excretor_system
MYO1E	GO:0072015	glomerular visceral epithelial cell development	excretor_system
WNK4	GO:0070294	renal sodium ion absorption	excretor_system
GATA3	GO:0001822	kidney development	excretor_system
GATA3	GO:0001823	mesonephros development	excretor_system
GATA3	GO:0035799	ureter maturation	excretor_system
GATA3	GO:0042421	norepinephrine biosynthetic process	excretor_system
GATA3	GO:0060676	ureteric bud formation	excretor_system
GATA3	GO:0061290	canonical Wnt signaling pathway involved in metanephric kidney development	excretor_system
GATA3	GO:0072107	positive regulation of ureteric bud formation	excretor_system
GATA3	GO:0072178	nephric duct morphogenesis	excretor_system
GATA3	GO:0072179	nephric duct formation	excretor_system
GATA3	GO:0072182	regulation of nephron tubule epithelial cell differentiation	excretor_system
GATA3	GO:0072197	ureter morphogenesis	excretor_system
GATA3	GO:2000607	negative regulation of cell proliferation involved in mesonephros development	excretor_system
GATA3	GO:2000703	negative regulation of fibroblast growth factor receptor signaling pathway involved in ureteric bud formation	excretor_system
GATA3	GO:2000734	negative regulation of glial cell-derived neurotrophic factor receptor signaling pathway involved in ureteric bud formation	excretor_system
DYNC2H1	GO:0001822	kidney development	excretor_system
EPCAM	GO:0001657	ureteric bud development	excretor_system
TSHR	GO:0040018	positive regulation of multicellular organism growth	Development
CDK12	GO:2000737	negative regulation of stem cell differentiation	Development
JUP	GO:0043588	skin development	Development
ERBB2	GO:0019838	growth factor binding	Development
ERBB2	GO:0030307	positive regulation of cell growth	Development
ERBB2	GO:0071363	cellular response to growth factor stimulus	Development
ERBB2	GO:0071364	cellular response to epidermal growth factor stimulus	Development
TTC25	GO:0060287	epithelial cilium movement involved in determination of left/right asymmetry	Development
KAT2A	GO:0021537	telencephalon development	Development
KAT2A	GO:0022037	metencephalon development	Development
KAT2A	GO:0035264	multicellular organism growth	Development
KAT2A	GO:2000036	regulation of stem cell population maintenance	Development
HSF4	GO:0048468	cell development	Development
MAPT	GO:0030426	growth cone	Development
MAPT	GO:1990000	amyloid fibril formation	Development
JARID2	GO:0048536	spleen development	Development
JARID2	GO:0048863	stem cell differentiation	Development
THRA	GO:0009887	animal organ morphogenesis	Development
CCNB2	GO:0040008	regulation of growth	Development
VPS25	GO:0007175	negative regulation of epidermal growth factor-activated receptor activity	Development
IFT74	GO:0003334	keratinocyte development	Development
IFT74	GO:0007368	determination of left/right symmetry	Development
IFT74	GO:0008544	epidermis development	Development
CDH5	GO:0007179	transforming growth factor beta receptor signaling pathway	Development
SMYD3	GO:0014904	myotube cell development	Development
LDLRAD4	GO:0030512	negative regulation of transforming growth factor beta receptor signaling pathway	Development
GATA3	GO:0001709	cell fate determination	Development
GATA3	GO:0048589	developmental growth	Development
GATA3	GO:0048646	anatomical structure formation involved in morphogenesis	Development
GATA3	GO:0071599	otic vesicle development	Development
CD200	GO:0071636	positive regulation of transforming growth factor beta production	Development
TGFBR3	GO:0005024	transforming growth factor beta-activated receptor activity	Development
TGFBR3	GO:0005114	type II transforming growth factor beta receptor binding	Development
TGFBR3	GO:0050431	transforming growth factor beta binding	Development
TGFBR3	GO:0070123	transforming growth factor beta receptor activity, type III	Development
TGFBR3	GO:0007179	transforming growth factor beta receptor signaling pathway	Development
DYNC2H1	GO:0007368	determination of left/right symmetry	Development
DYNC2H1	GO:0009953	dorsal/ventral pattern formation	Development
ITGB5	GO:0007179	transforming growth factor beta receptor signaling pathway	Development
DZIP1L	GO:0033504	floor plate development	Development
CYP1B1	GO:0002930	trabecular meshwork development	Development
ENSOCUG00000003051			Unknow
CCDC28A			Unknow
ENSOCUG00000030086			Unknow
ENSOCUG00000031631			Unknow
ENSOCUG00000024631			Unknow
ENSOCUG00000024499			Unknow
ENSOCUG00000012804			Unknow
ENSOCUG00000033530			Unknow
ENSOCUG00000000591			Unknow
ENSOCUG00000025273			Unknow
ENSOCUG00000025241			Unknow
ENSOCUG00000024128			Unknow
ENSOCUG00000015884			Unknow
ENSOCUG00000017453			Unknow
CES3			Unknow
C16orf70			Unknow
KIAA0895L			Unknow
FAM135A			Unknow
ENSOCUG00000038080			Unknow
CD300LG			Unknow
ENSOCUG00000001366			Unknow
ENSOCUG00000001051			Unknow
G6PC3			Unknow
ENSOCUG00000033525			Unknow
ENSOCUG00000039627			Unknow
TOGARAM1			Unknow
KIAA1841			Unknow
ENSOCUG00000035685			Unknow
ENSOCUG00000011591			Unknow
ENSOCUG00000015577			Unknow
FAM81A			Unknow
CFAP61			Unknow
ENSOCUG00000030224			Unknow
ENSOCUG00000034059			Unknow
ENSOCUG00000012651			Unknow
ENSOCUG00000037040			Unknow
ENSOCUG00000030327			Unknow
SLC25A39			Unknow
ENSOCUG00000031333			Unknow
ENSOCUG00000039038			Unknow
SHISA2			Unknow
ENSOCUG00000029894			Unknow
ENSOCUG00000013577			Unknow
ABRACL			Unknow
ENSOCUG00000004136			Unknow
KIAA0895			Unknow
PTGES3L			Unknow
ENSOCUG00000003874			Unknow
CCDC18			Unknow
ENSOCUG00000018609			Unknow
ENSOCUG00000033610			Unknow
ENSOCUG00000021896			Unknow
ENSOCUG00000039132			Unknow
ENSOCUG00000017494			Unknow
ENSOCUG00000021527			Unknow
ENSOCUG00000014873			Unknow
ENSOCUG00000034820			Unknow
DIPK1A			Unknow
ENSOCUG00000028921			Unknow
ENSOCUG00000035998			Unknow
SLC44A5			Unknow
ENSOCUG00000030937			Unknow
ENSOCUG00000036255			Unknow
ENSOCUG00000029857			Unknow
ENSOCUG00000033231			Unknow
ENSOCUG00000038087			Unknow
ENSOCUG00000001803			Unknow
COL6A5			Unknow
ENSOCUG00000012999			Unknow
ENSOCUG00000031173			Unknow
ENSOCUG00000036391			Unknow
OTUD6B			Unknow
ENSOCUG00000035405			Unknow
ENSOCUG00000033890			Unknow
ENSOCUG00000009929			Unknow
ENSOCUG00000039127			Unknow
ENSOCUG00000037817			Unknow
ENSOCUG00000014614			Unknow
ENSOCUG00000039428			Unknow
ENSOCUG00000017796			Unknow
ENSOCUG00000031242			Unknow
CYB561	GO:0022900	electron transport chain	Cell_maintenance
CYB561	GO:0016021	integral component of membrane	Cell_maintenance
PRKD3	GO:0035556	intracellular signal transduction	Cell_maintenance
PRKD3	GO:0006468	protein phosphorylation	Cell_maintenance
PRKD3	GO:0004672	protein kinase activity	Cell_maintenance
PRKD3	GO:0016301	kinase activity	Cell_maintenance
PRKD3	GO:0005654	nucleoplasm	Cell_maintenance
PRKD3	GO:0005829	cytosol	Cell_maintenance
KRT15	GO:0097110	scaffold protein binding	Cell_maintenance
RB1CC1	GO:0005829	cytosol	Cell_maintenance
RB1CC1	GO:0005634	nucleus	Cell_maintenance
RB1CC1	GO:0019901	protein kinase binding	Cell_maintenance
RB1CC1	GO:0031965	nuclear membrane	Cell_maintenance
RB1CC1	GO:0043066	negative regulation of apoptotic process	Cell_maintenance
RB1CC1	GO:2001237	negative regulation of extrinsic apoptotic signaling pathway	Cell_maintenance
RB1CC1	GO:0001934	positive regulation of protein phosphorylation	Cell_maintenance
RB1CC1	GO:0045793	positive regulation of cell size	Cell_maintenance
RB1CC1	GO:0006914	autophagy	Cell_maintenance
RB1CC1	GO:1990316	Atg1/ULK1 kinase complex	Cell_maintenance
TSHR	GO:0016021	integral component of membrane	Cell_maintenance
TSHR	GO:0007186	G protein-coupled receptor signaling pathway	Cell_maintenance
TSHR	GO:0007189	adenylate cyclase-activating G protein-coupled receptor signaling pathway	Cell_maintenance
TSHR	GO:0005886	plasma membrane	Cell_maintenance
TSHR	GO:0004930	G protein-coupled receptor activity	Cell_maintenance
ACE	GO:0031434	mitogen-activated protein kinase kinase binding	Cell_maintenance
ACE	GO:0051019	mitogen-activated protein kinase binding	Cell_maintenance
ACE	GO:0010608	posttranscriptional regulation of gene expression	Cell_maintenance
ACE	GO:0010629	negative regulation of gene expression	Cell_maintenance
ACE	GO:0032091	negative regulation of protein binding	Cell_maintenance
ACE	GO:0032092	positive regulation of protein binding	Cell_maintenance
ACE	GO:0005615	extracellular space	Cell_maintenance
ACE	GO:0005737	cytoplasm	Cell_maintenance
ACE	GO:0005886	plasma membrane	Cell_maintenance
ACE	GO:0009897	external side of plasma membrane	Cell_maintenance
ACE	GO:0070062	extracellular exosome	Cell_maintenance
ACE	GO:0006508	proteolysis	Cell_maintenance
ACE	GO:0016020	membrane	Cell_maintenance
PNPLA8	GO:0008219	cell death	Cell_maintenance
PNPLA8	GO:0005777	peroxisome	Cell_maintenance
PNPLA8	GO:0005778	peroxisomal membrane	Cell_maintenance
PNPLA8	GO:0016020	membrane	Cell_maintenance
TTC32	GO:0042802	identical protein binding	Cell_maintenance
TTC32	GO:0005515	protein binding	Cell_maintenance
ENSOCUG00000034369	GO:0006508	proteolysis	Cell_maintenance
ENSOCUG00000034369	GO:0016020	membrane	Cell_maintenance
ECT2L	GO:0005085	guanyl-nucleotide exchange factor activity	Cell_maintenance
ECT2L	GO:0005515	protein binding	Cell_maintenance
KRT16	GO:0005200	structural constituent of cytoskeleton	Cell_maintenance
KRT16	GO:0045104	intermediate filament cytoskeleton organization	Cell_maintenance
KRT16	GO:0005856	cytoskeleton	Cell_maintenance
CDK12	GO:0006468	protein phosphorylation	Cell_maintenance
CDK12	GO:0004672	protein kinase activity	Cell_maintenance
CDK12	GO:0008353	RNA polymerase II CTD heptapeptide repeat kinase activity	Cell_maintenance
CDK12	GO:0019901	protein kinase binding	Cell_maintenance
CDK12	GO:0030332	cyclin binding	Cell_maintenance
CDK12	GO:0043405	regulation of MAP kinase activity	Cell_maintenance
CDK12	GO:0046777	protein autophosphorylation	Cell_maintenance
CDK12	GO:0070816	phosphorylation of RNA polymerase II C-terminal domain	Cell_maintenance
CDK12	GO:0002944	cyclin K-CDK12 complex	Cell_maintenance
CDK12	GO:0005654	nucleoplasm	Cell_maintenance
LMO7	GO:0030155	regulation of cell adhesion	Cell_maintenance
LMO7	GO:0005515	protein binding	Cell_maintenance
LMO7	GO:0005737	cytoplasm	Cell_maintenance
LMO7	GO:0005886	plasma membrane	Cell_maintenance
LMO7	GO:0016324	apical plasma membrane	Cell_maintenance
LMO7	GO:0005654	nucleoplasm	Cell_maintenance
KCNH6	GO:0006811	ion transport	Cell_maintenance
KCNH6	GO:0016020	membrane	Cell_maintenance
KCNH6	GO:0055085	transmembrane transport	Cell_maintenance
KCNH6	GO:0016021	integral component of membrane	Cell_maintenance
PPP1R1B	GO:0004864	protein phosphatase inhibitor activity	Cell_maintenance
PPP1R1B	GO:0006351	transcription, DNA-templated	Cell_maintenance
PPP1R1B	GO:0032515	negative regulation of phosphoprotein phosphatase activity	Cell_maintenance
PPP1R1B	GO:0005634	nucleus	Cell_maintenance
PPP1R1B	GO:0005737	cytoplasm	Cell_maintenance
PPP1R1B	GO:0007165	signal transduction	Cell_maintenance
ARMC8	GO:0005737	cytoplasm	Cell_maintenance
ARMC8	GO:0005634	nucleus	Cell_maintenance
ARMC8	GO:0000151	ubiquitin ligase complex	Cell_maintenance
ARMC8	GO:0005654	nucleoplasm	Cell_maintenance
ARMC8	GO:0005829	cytosol	Cell_maintenance
ARMC8	GO:0043231	intracellular membrane-bounded organelle	Cell_maintenance
ARMC8	GO:0005515	protein binding	Cell_maintenance
ENSOCUG00000000604	GO:0006413	translational initiation	Cell_maintenance
ENSOCUG00000000604	GO:0003743	translation initiation factor activity	Cell_maintenance
REPS1	GO:0005886	plasma membrane	Cell_maintenance
REPS1	GO:0006898	receptor-mediated endocytosis	Cell_maintenance
REPS1	GO:0005515	protein binding	Cell_maintenance
JUP	GO:0003713	transcription coactivator activity	Cell_maintenance
JUP	GO:0019903	protein phosphatase binding	Cell_maintenance
JUP	GO:0050839	cell adhesion molecule binding	Cell_maintenance
JUP	GO:0001954	positive regulation of cell-matrix adhesion	Cell_maintenance
JUP	GO:0007155	cell adhesion	Cell_maintenance
JUP	GO:0042127	regulation of cell population proliferation	Cell_maintenance
JUP	GO:0042307	positive regulation of protein import into nucleus	Cell_maintenance
JUP	GO:0051091	positive regulation of DNA-binding transcription factor activity	Cell_maintenance
JUP	GO:0071681	cellular response to indole-3-methanol	Cell_maintenance
JUP	GO:0072659	protein localization to plasma membrane	Cell_maintenance
JUP	GO:0086073	bundle of His cell-Purkinje myocyte adhesion involved in cell communication	Cell_maintenance
JUP	GO:0098609	cell-cell adhesion	Cell_maintenance
JUP	GO:0005634	nucleus	Cell_maintenance
JUP	GO:0005737	cytoplasm	Cell_maintenance
JUP	GO:0005829	cytosol	Cell_maintenance
JUP	GO:0005886	plasma membrane	Cell_maintenance
JUP	GO:0005911	cell-cell junction	Cell_maintenance
JUP	GO:0032993	protein-DNA complex	Cell_maintenance
JUP	GO:0005515	protein binding	Cell_maintenance
JUP	GO:0106006	cytoskeletal protein-membrane anchor activity	Cell_maintenance
STARD3	GO:0005654	nucleoplasm	Cell_maintenance
STARD3	GO:0043231	intracellular membrane-bounded organelle	Cell_maintenance
P3H4	GO:0005783	endoplasmic reticulum	Cell_maintenance
P3H4	GO:0043231	intracellular membrane-bounded organelle	Cell_maintenance
P3H4	GO:0008253	5'-nucleotidase activity	Cell_maintenance
P3H4	GO:0005737	cytoplasm	Cell_maintenance
NPBWR1	GO:0004930	G protein-coupled receptor activity	Cell_maintenance
NPBWR1	GO:0016021	integral component of membrane	Cell_maintenance
NPBWR1	GO:0007186	G protein-coupled receptor signaling pathway	Cell_maintenance
FKBP10	GO:0085029	extracellular matrix assembly	Cell_maintenance
FKBP10	GO:0005783	endoplasmic reticulum	Cell_maintenance
FKBP10	GO:0016020	membrane	Cell_maintenance
PGAP3	GO:0031227	intrinsic component of endoplasmic reticulum membrane	Cell_maintenance
KLHL10	GO:0000902	cell morphogenesis	Cell_maintenance
KLHL10	GO:0005737	cytoplasm	Cell_maintenance
KLHL10	GO:0005515	protein binding	Cell_maintenance
OPRK1	GO:0004930	G protein-coupled receptor activity	Cell_maintenance
OPRK1	GO:0016021	integral component of membrane	Cell_maintenance
OPRK1	GO:0007186	G protein-coupled receptor signaling pathway	Cell_maintenance
ERBB2	GO:0001042	RNA polymerase I core binding	Cell_maintenance
ERBB2	GO:0004888	transmembrane signaling receptor activity	Cell_maintenance
ERBB2	GO:0008022	protein C-terminus binding	Cell_maintenance
ERBB2	GO:0019903	protein phosphatase binding	Cell_maintenance
ERBB2	GO:0042802	identical protein binding	Cell_maintenance
ERBB2	GO:0046982	protein heterodimerization activity	Cell_maintenance
ERBB2	GO:0001934	positive regulation of protein phosphorylation	Cell_maintenance
ERBB2	GO:0007165	signal transduction	Cell_maintenance
ERBB2	GO:0007166	cell surface receptor signaling pathway	Cell_maintenance
ERBB2	GO:0010628	positive regulation of gene expression	Cell_maintenance
ERBB2	GO:0035556	intracellular signal transduction	Cell_maintenance
ERBB2	GO:0043406	positive regulation of MAP kinase activity	Cell_maintenance
ERBB2	GO:0045727	positive regulation of translation	Cell_maintenance
ERBB2	GO:0045785	positive regulation of cell adhesion	Cell_maintenance
ERBB2	GO:0045943	positive regulation of transcription by RNA polymerase I	Cell_maintenance
ERBB2	GO:0046777	protein autophosphorylation	Cell_maintenance
ERBB2	GO:0050679	positive regulation of epithelial cell proliferation	Cell_maintenance
ERBB2	GO:0090314	positive regulation of protein targeting to membrane	Cell_maintenance
ERBB2	GO:0005634	nucleus	Cell_maintenance
ERBB2	GO:0005737	cytoplasm	Cell_maintenance
ERBB2	GO:0005829	cytosol	Cell_maintenance
ERBB2	GO:0005886	plasma membrane	Cell_maintenance
ERBB2	GO:0010008	endosome membrane	Cell_maintenance
ERBB2	GO:0016323	basolateral plasma membrane	Cell_maintenance
ERBB2	GO:0016324	apical plasma membrane	Cell_maintenance
ERBB2	GO:0031410	cytoplasmic vesicle	Cell_maintenance
ERBB2	GO:0016020	membrane	Cell_maintenance
ERBB2	GO:0006468	protein phosphorylation	Cell_maintenance
ERBB2	GO:0004672	protein kinase activity	Cell_maintenance
ERBB2	GO:0016021	integral component of membrane	Cell_maintenance
TTC25	GO:0005576	extracellular region	Cell_maintenance
TTC25	GO:0005737	cytoplasm	Cell_maintenance
TTC25	GO:0005515	protein binding	Cell_maintenance
TTC25	GO:0120229	protein localization to motile cilium	Cell_maintenance
TTC25	GO:0097729	9+2 motile cilium	Cell_maintenance
DNAJC7	GO:0005515	protein binding	Cell_maintenance
DHX58	GO:0003725	double-stranded RNA binding	Cell_maintenance
DHX58	GO:0003727	single-stranded RNA binding	Cell_maintenance
DHX58	GO:0005737	cytoplasm	Cell_maintenance
DHX58	GO:0003677	DNA binding	Cell_maintenance
KAT2A	GO:0003682	chromatin binding	Cell_maintenance
KAT2A	GO:0003713	transcription coactivator activity	Cell_maintenance
KAT2A	GO:0004402	histone acetyltransferase activity	Cell_maintenance
KAT2A	GO:0008134	transcription factor binding	Cell_maintenance
KAT2A	GO:0010484	H3 histone acetyltransferase activity	Cell_maintenance
KAT2A	GO:0042826	histone deacetylase binding	Cell_maintenance
KAT2A	GO:0043997	histone acetyltransferase activity (H4-K12 specific)	Cell_maintenance
KAT2A	GO:0106078	histone succinyltransferase activity	Cell_maintenance
KAT2A	GO:0106229	histone glutaryltransferase activity	Cell_maintenance
KAT2A	GO:0008283	cell population proliferation	Cell_maintenance
KAT2A	GO:0016573	histone acetylation	Cell_maintenance
KAT2A	GO:0016578	histone deubiquitination	Cell_maintenance
KAT2A	GO:0031647	regulation of protein stability	Cell_maintenance
KAT2A	GO:0043966	histone H3 acetylation	Cell_maintenance
KAT2A	GO:0043983	histone H4-K12 acetylation	Cell_maintenance
KAT2A	GO:0044154	histone H3-K14 acetylation	Cell_maintenance
KAT2A	GO:0045893	positive regulation of transcription, DNA-templated	Cell_maintenance
KAT2A	GO:0045944	positive regulation of transcription by RNA polymerase II	Cell_maintenance
KAT2A	GO:0046600	negative regulation of centriole replication	Cell_maintenance
KAT2A	GO:0106077	histone succinylation	Cell_maintenance
KAT2A	GO:0000123	histone acetyltransferase complex	Cell_maintenance
KAT2A	GO:0005634	nucleus	Cell_maintenance
KAT2A	GO:0005671	Ada2/Gcn5/Ada3 transcription activator complex	Cell_maintenance
KAT2A	GO:0005813	centrosome	Cell_maintenance
KAT2A	GO:0033276	transcription factor TFTC complex	Cell_maintenance
KAT2A	GO:0072686	mitotic spindle	Cell_maintenance
KAT2A	GO:0006355	regulation of transcription, DNA-templated	Cell_maintenance
KAT2A	GO:0005515	protein binding	Cell_maintenance
KCNH4	GO:0006811	ion transport	Cell_maintenance
KCNH4	GO:0016020	membrane	Cell_maintenance
KCNH4	GO:0055085	transmembrane transport	Cell_maintenance
PIK3R3	GO:0001934	positive regulation of protein phosphorylation	Cell_maintenance
PIK3R3	GO:0010628	positive regulation of gene expression	Cell_maintenance
PIK3R3	GO:0043491	protein kinase B signaling	Cell_maintenance
TRADD	GO:0019900	kinase binding	Cell_maintenance
TRADD	GO:0042802	identical protein binding	Cell_maintenance
TRADD	GO:0097191	extrinsic apoptotic signaling pathway	Cell_maintenance
TRADD	GO:0005737	cytoplasm	Cell_maintenance
TRADD	GO:0005886	plasma membrane	Cell_maintenance
TRADD	GO:0007165	signal transduction	Cell_maintenance
TRADD	GO:0005515	protein binding	Cell_maintenance
ENSOCUG00000009996	GO:0005515	protein binding	Cell_maintenance
HSF4	GO:0042802	identical protein binding	Cell_maintenance
HSF4	GO:0043565	sequence-specific DNA binding	Cell_maintenance
HSF4	GO:0000122	negative regulation of transcription by RNA polymerase II	Cell_maintenance
HSF4	GO:0008284	positive regulation of cell population proliferation	Cell_maintenance
HSF4	GO:0033169	histone H3-K9 demethylation	Cell_maintenance
HSF4	GO:0045597	positive regulation of cell differentiation	Cell_maintenance
HSF4	GO:0045944	positive regulation of transcription by RNA polymerase II	Cell_maintenance
HSF4	GO:0003700	DNA-binding transcription factor activity	Cell_maintenance
HSF4	GO:0006355	regulation of transcription, DNA-templated	Cell_maintenance
HSF4	GO:0000978	RNA polymerase II cis-regulatory region sequence-specific DNA binding	Cell_maintenance
HSF4	GO:0000981	DNA-binding transcription factor activity, RNA polymerase II-specific	Cell_maintenance
HSF4	GO:1990837	sequence-specific double-stranded DNA binding	Cell_maintenance
HSF4	GO:0000785	chromatin	Cell_maintenance
NOL3	GO:0042981	regulation of apoptotic process	Cell_maintenance
NOL3	GO:0010468	regulation of gene expression	Cell_maintenance
NOL3	GO:0043066	negative regulation of apoptotic process	Cell_maintenance
NOL3	GO:0060547	negative regulation of necrotic cell death	Cell_maintenance
NOL3	GO:0097193	intrinsic apoptotic signaling pathway	Cell_maintenance
NOL3	GO:0042802	identical protein binding	Cell_maintenance
NOL3	GO:0006376	mRNA splice site selection	Cell_maintenance
NOL3	GO:0051259	protein complex oligomerization	Cell_maintenance
NOL3	GO:2001237	negative regulation of extrinsic apoptotic signaling pathway	Cell_maintenance
ENSOCUG00000010022	GO:0000278	mitotic cell cycle	Cell_maintenance
ENSOCUG00000010022	GO:0046983	protein dimerization activity	Cell_maintenance
ENSOCUG00000010022	GO:0005667	transcription regulator complex	Cell_maintenance
ENSOCUG00000010022	GO:0003700	DNA-binding transcription factor activity	Cell_maintenance
ENSOCUG00000010022	GO:0006355	regulation of transcription, DNA-templated	Cell_maintenance
MAPT	GO:0005886	plasma membrane	Cell_maintenance
MAPT	GO:0016020	membrane	Cell_maintenance
MAPT	GO:0036464	cytoplasmic ribonucleoprotein granule	Cell_maintenance
MAPT	GO:0005737	cytoplasm	Cell_maintenance
MAPT	GO:0019901	protein kinase binding	Cell_maintenance
MAPT	GO:0042802	identical protein binding	Cell_maintenance
MAPT	GO:0051087	chaperone binding	Cell_maintenance
MAPT	GO:0051879	Hsp90 protein binding	Cell_maintenance
MAPT	GO:0000226	microtubule cytoskeleton organization	Cell_maintenance
MAPT	GO:0010506	regulation of autophagy	Cell_maintenance
MAPT	GO:0010629	negative regulation of gene expression	Cell_maintenance
MAPT	GO:0033673	negative regulation of kinase activity	Cell_maintenance
MAPT	GO:0051258	protein polymerization	Cell_maintenance
MAPT	GO:0070507	regulation of microtubule cytoskeleton organization	Cell_maintenance
MAPT	GO:1903829	positive regulation of cellular protein localization	Cell_maintenance
MAPT	GO:2001020	regulation of response to DNA damage stimulus	Cell_maintenance
MAPT	GO:0005829	cytosol	Cell_maintenance
MAPT	GO:0015630	microtubule cytoskeleton	Cell_maintenance
MAPT	GO:0044297	cell body	Cell_maintenance
HCRT	GO:0048471	perinuclear region of cytoplasm	Cell_maintenance
GHDC	GO:0005783	endoplasmic reticulum	Cell_maintenance
NOSTRIN	GO:0005634	nucleus	Cell_maintenance
NOSTRIN	GO:0003677	DNA binding	Cell_maintenance
NOSTRIN	GO:0045892	negative regulation of transcription, DNA-templated	Cell_maintenance
NOSTRIN	GO:0007165	signal transduction	Cell_maintenance
NOSTRIN	GO:0005515	protein binding	Cell_maintenance
JARID2	GO:0003677	DNA binding	Cell_maintenance
JARID2	GO:0003682	chromatin binding	Cell_maintenance
JARID2	GO:0008134	transcription factor binding	Cell_maintenance
JARID2	GO:0000122	negative regulation of transcription by RNA polymerase II	Cell_maintenance
JARID2	GO:0008285	negative regulation of cell population proliferation	Cell_maintenance
JARID2	GO:0031061	negative regulation of histone methylation	Cell_maintenance
JARID2	GO:0042127	regulation of cell population proliferation	Cell_maintenance
JARID2	GO:0045892	negative regulation of transcription, DNA-templated	Cell_maintenance
JARID2	GO:0051574	positive regulation of histone H3-K9 methylation	Cell_maintenance
JARID2	GO:0005634	nucleus	Cell_maintenance
JARID2	GO:0005654	nucleoplasm	Cell_maintenance
JARID2	GO:0035097	histone methyltransferase complex	Cell_maintenance
DTNBP1	GO:0015630	microtubule cytoskeleton	Cell_maintenance
DTNBP1	GO:0005737	cytoplasm	Cell_maintenance
KANSL1	GO:0000123	histone acetyltransferase complex	Cell_maintenance
KANSL1	GO:0043981	histone H4-K5 acetylation	Cell_maintenance
KANSL1	GO:0043982	histone H4-K8 acetylation	Cell_maintenance
KANSL1	GO:0043984	histone H4-K16 acetylation	Cell_maintenance
KANSL1	GO:0005634	nucleus	Cell_maintenance
KANSL1	GO:0005654	nucleoplasm	Cell_maintenance
TRAM1	GO:0030176	integral component of endoplasmic reticulum membrane	Cell_maintenance
TRAM1	GO:0006616	SRP-dependent cotranslational protein targeting to membrane, translocation	Cell_maintenance
TRAM1	GO:0005783	endoplasmic reticulum	Cell_maintenance
TRAM1	GO:0016021	integral component of membrane	Cell_maintenance
CCDC174	GO:0005634	nucleus	Cell_maintenance
CCDC174	GO:0005654	nucleoplasm	Cell_maintenance
GSDMA	GO:0006915	apoptotic process	Cell_maintenance
GSDMA	GO:0048471	perinuclear region of cytoplasm	Cell_maintenance
GSDMA	GO:0005737	cytoplasm	Cell_maintenance
ENSOCUG00000013216	GO:0022604	regulation of cell morphogenesis	Cell_maintenance
ENSOCUG00000013216	GO:0007010	cytoskeleton organization	Cell_maintenance
LYPLA1	GO:0006351	transcription, DNA-templated	Cell_maintenance
LYPLA1	GO:0005634	nucleus	Cell_maintenance
LYPLA1	GO:0006355	regulation of transcription, DNA-templated	Cell_maintenance
ATP6V0A1	GO:0016241	regulation of macroautophagy	Cell_maintenance
ATP6V0A1	GO:1901998	toxin transport	Cell_maintenance
ATP6V0A1	GO:0005737	cytoplasm	Cell_maintenance
ATP6V0A1	GO:0005794	Golgi apparatus	Cell_maintenance
ATP6V0A1	GO:0005829	cytosol	Cell_maintenance
ATP6V0A1	GO:0005886	plasma membrane	Cell_maintenance
ATP6V0A1	GO:0043229	intracellular organelle	Cell_maintenance
ATP6V0A1	GO:0043231	intracellular membrane-bounded organelle	Cell_maintenance
ATP6V0A1	GO:0048471	perinuclear region of cytoplasm	Cell_maintenance
ATP6V0A1	GO:1902600	proton transmembrane transport	Cell_maintenance
ATP6V0A1	GO:0015078	proton transmembrane transporter activity	Cell_maintenance
ENSOCUG00000010014	GO:0033234	negative regulation of protein sumoylation	Cell_maintenance
ENSOCUG00000022076	GO:0003735	structural constituent of ribosome	Cell_maintenance
ENSOCUG00000022076	GO:0006412	translation	Cell_maintenance
ENSOCUG00000022076	GO:0005840	ribosome	Cell_maintenance
ENSOCUG00000022076	GO:0019843	rRNA binding	Cell_maintenance
ENSOCUG00000005579	GO:0010628	positive regulation of gene expression	Cell_maintenance
ENSOCUG00000005579	GO:0009986	cell surface	Cell_maintenance
ENSOCUG00000005579	GO:0009897	external side of plasma membrane	Cell_maintenance
ENSOCUG00000005579	GO:0005080	protein kinase C binding	Cell_maintenance
ENSOCUG00000005579	GO:0048146	positive regulation of fibroblast proliferation	Cell_maintenance
ENSOCUG00000005579	GO:0032880	regulation of protein localization	Cell_maintenance
ENSOCUG00000005579	GO:0016324	apical plasma membrane	Cell_maintenance
ENSOCUG00000005579	GO:1900026	positive regulation of substrate adhesion-dependent cell spreading	Cell_maintenance
ENSOCUG00000005579	GO:0007160	cell-matrix adhesion	Cell_maintenance
ENSOCUG00000005579	GO:0001954	positive regulation of cell-matrix adhesion	Cell_maintenance
ENSOCUG00000005579	GO:0007044	cell-substrate junction assembly	Cell_maintenance
ENSOCUG00000005579	GO:1903053	regulation of extracellular matrix organization	Cell_maintenance
ENSOCUG00000005579	GO:0043277	apoptotic cell clearance	Cell_maintenance
ENSOCUG00000005579	GO:0007155	cell adhesion	Cell_maintenance
TBC1D5	GO:0010008	endosome membrane	Cell_maintenance
TBC1D5	GO:0042147	retrograde transport, endosome to Golgi	Cell_maintenance
TBC1D5	GO:0043231	intracellular membrane-bounded organelle	Cell_maintenance
TBC1D5	GO:0005794	Golgi apparatus	Cell_maintenance
TBC1D5	GO:0016236	macroautophagy	Cell_maintenance
TBC1D5	GO:0006914	autophagy	Cell_maintenance
TBC1D5	GO:1990316	Atg1/ULK1 kinase complex	Cell_maintenance
TBC1D5	GO:0044877	protein-containing complex binding	Cell_maintenance
CSF3	GO:0045639	positive regulation of myeloid cell differentiation	Cell_maintenance
CSF3	GO:0032092	positive regulation of protein binding	Cell_maintenance
CSF3	GO:0045944	positive regulation of transcription by RNA polymerase II	Cell_maintenance
CSF3	GO:0051091	positive regulation of DNA-binding transcription factor activity	Cell_maintenance
CSF3	GO:0051897	positive regulation of protein kinase B signaling	Cell_maintenance
CSF3	GO:0005576	extracellular region	Cell_maintenance
ENSOCUG00000037766	GO:0045292	mRNA cis splicing, via spliceosome	Cell_maintenance
KLHL28	GO:0005515	protein binding	Cell_maintenance
ENSOCUG00000029374	GO:0006355	regulation of transcription, DNA-templated	Cell_maintenance
HDAC5	GO:0040029	regulation of gene expression, epigenetic	Cell_maintenance
HDAC5	GO:0000118	histone deacetylase complex	Cell_maintenance
HDAC5	GO:0016575	histone deacetylation	Cell_maintenance
HDAC5	GO:0006325	chromatin organization	Cell_maintenance
HDAC5	GO:0004407	histone deacetylase activity	Cell_maintenance
HDAC5	GO:0005737	cytoplasm	Cell_maintenance
HDAC5	GO:0005634	nucleus	Cell_maintenance
HDAC5	GO:0000978	RNA polymerase II cis-regulatory region sequence-specific DNA binding	Cell_maintenance
HDAC5	GO:0001085	RNA polymerase II transcription factor binding	Cell_maintenance
HDAC5	GO:0005080	protein kinase C binding	Cell_maintenance
HDAC5	GO:0008134	transcription factor binding	Cell_maintenance
HDAC5	GO:0033558	protein deacetylase activity	Cell_maintenance
HDAC5	GO:0042826	histone deacetylase binding	Cell_maintenance
HDAC5	GO:0070491	repressing transcription factor binding	Cell_maintenance
HDAC5	GO:0000122	negative regulation of transcription by RNA polymerase II	Cell_maintenance
HDAC5	GO:0006476	protein deacetylation	Cell_maintenance
HDAC5	GO:0043393	regulation of protein binding	Cell_maintenance
HDAC5	GO:0045944	positive regulation of transcription by RNA polymerase II	Cell_maintenance
HDAC5	GO:0051091	positive regulation of DNA-binding transcription factor activity	Cell_maintenance
HDAC5	GO:0005794	Golgi apparatus	Cell_maintenance
HDAC5	GO:0005829	cytosol	Cell_maintenance
HDAC5	GO:0000976	transcription regulatory region sequence-specific DNA binding	Cell_maintenance
HDAC5	GO:0042802	identical protein binding	Cell_maintenance
ENSOCUG00000013239	GO:0045292	mRNA cis splicing, via spliceosome	Cell_maintenance
ENSOCUG00000013239	GO:0005515	protein binding	Cell_maintenance
THRA	GO:0005634	nucleus	Cell_maintenance
THRA	GO:0005829	cytosol	Cell_maintenance
THRA	GO:0045892	negative regulation of transcription, DNA-templated	Cell_maintenance
THRA	GO:0008134	transcription factor binding	Cell_maintenance
THRA	GO:0006366	transcription by RNA polymerase II	Cell_maintenance
THRA	GO:0044877	protein-containing complex binding	Cell_maintenance
THRA	GO:0045944	positive regulation of transcription by RNA polymerase II	Cell_maintenance
THRA	GO:0003700	DNA-binding transcription factor activity	Cell_maintenance
THRA	GO:0019904	protein domain specific binding	Cell_maintenance
THRA	GO:0033032	regulation of myeloid cell apoptotic process	Cell_maintenance
THRA	GO:0000976	transcription regulatory region sequence-specific DNA binding	Cell_maintenance
THRA	GO:0017025	TBP-class protein binding	Cell_maintenance
THRA	GO:0031490	chromatin DNA binding	Cell_maintenance
THRA	GO:0006357	regulation of transcription by RNA polymerase II	Cell_maintenance
THRA	GO:0017055	negative regulation of RNA polymerase II transcription preinitiation complex assembly	Cell_maintenance
THRA	GO:2000143	negative regulation of DNA-templated transcription, initiation	Cell_maintenance
THRA	GO:0003677	DNA binding	Cell_maintenance
THRA	GO:0043565	sequence-specific DNA binding	Cell_maintenance
THRA	GO:0006355	regulation of transcription, DNA-templated	Cell_maintenance
NAGLU	GO:0070062	extracellular exosome	Cell_maintenance
ENSOCUG00000008731	GO:0016020	membrane	Cell_maintenance
ENSOCUG00000008731	GO:0016021	integral component of membrane	Cell_maintenance
ENSOCUG00000008731	GO:0006482	protein demethylation	Cell_maintenance
ENSOCUG00000008731	GO:0051723	protein methylesterase activity	Cell_maintenance
ENSOCUG00000008731	GO:0018215	protein phosphopantetheinylation	Cell_maintenance
FANCM	GO:0003682	chromatin binding	Cell_maintenance
FANCM	GO:0031297	replication fork processing	Cell_maintenance
FANCM	GO:1902527	positive regulation of protein monoubiquitination	Cell_maintenance
FANCM	GO:0005654	nucleoplasm	Cell_maintenance
FANCM	GO:0003677	DNA binding	Cell_maintenance
ENSOCUG00000022058	GO:0006457	protein folding	Cell_maintenance
ENSOCUG00000022058	GO:0042803	protein homodimerization activity	Cell_maintenance
ENSOCUG00000022058	GO:0051087	chaperone binding	Cell_maintenance
ENSOCUG00000022058	GO:0000774	adenyl-nucleotide exchange factor activity	Cell_maintenance
NR1D1	GO:0005737	cytoplasm	Cell_maintenance
NR1D1	GO:0045893	positive regulation of transcription, DNA-templated	Cell_maintenance
NR1D1	GO:0045892	negative regulation of transcription, DNA-templated	Cell_maintenance
NR1D1	GO:0031648	protein destabilization	Cell_maintenance
NR1D1	GO:0032922	circadian regulation of gene expression	Cell_maintenance
NR1D1	GO:0000978	RNA polymerase II cis-regulatory region sequence-specific DNA binding	Cell_maintenance
NR1D1	GO:0005634	nucleus	Cell_maintenance
NR1D1	GO:0001227	DNA-binding transcription repressor activity, RNA polymerase II-specific	Cell_maintenance
NR1D1	GO:0000122	negative regulation of transcription by RNA polymerase II	Cell_maintenance
NR1D1	GO:0003700	DNA-binding transcription factor activity	Cell_maintenance
NR1D1	GO:0003677	DNA binding	Cell_maintenance
NR1D1	GO:0006355	regulation of transcription, DNA-templated	Cell_maintenance
NR1D1	GO:0000977	RNA polymerase II transcription regulatory region sequence-specific DNA binding	Cell_maintenance
NR1D1	GO:0001222	transcription corepressor binding	Cell_maintenance
NR1D1	GO:1990837	sequence-specific double-stranded DNA binding	Cell_maintenance
NR1D1	GO:0000976	transcription regulatory region sequence-specific DNA binding	Cell_maintenance
NR1D1	GO:0043565	sequence-specific DNA binding	Cell_maintenance
NR1D1	GO:0000785	chromatin	Cell_maintenance
XKR9	GO:0016021	integral component of membrane	Cell_maintenance
ENSOCUG00000029284	GO:0098869	cellular oxidant detoxification	Cell_maintenance
CASC3	GO:0006397	mRNA processing	Cell_maintenance
CASC3	GO:0003723	RNA binding	Cell_maintenance
CASC3	GO:0005634	nucleus	Cell_maintenance
CASC3	GO:0000398	mRNA splicing, via spliceosome	Cell_maintenance
CASC3	GO:0042802	identical protein binding	Cell_maintenance
CASC3	GO:0005737	cytoplasm	Cell_maintenance
CASC3	GO:0031965	nuclear membrane	Cell_maintenance
CASC3	GO:1990904	ribonucleoprotein complex	Cell_maintenance
CASC3	GO:0031625	ubiquitin protein ligase binding	Cell_maintenance
CASC3	GO:0008298	intracellular mRNA localization	Cell_maintenance
RAPGEFL1	GO:0005085	guanyl-nucleotide exchange factor activity	Cell_maintenance
GJD3	GO:0086077	gap junction channel activity involved in AV node cell-bundle of His cell electrical coupling	Cell_maintenance
GJD3	GO:0086053	AV node cell to bundle of His cell communication by electrical coupling	Cell_maintenance
GJD3	GO:0009986	cell surface	Cell_maintenance
GJD3	GO:0007154	cell communication	Cell_maintenance
HROB	GO:0000725	recombinational repair	Cell_maintenance
HROB	GO:0006974	cellular response to DNA damage stimulus	Cell_maintenance
HROB	GO:0003697	single-stranded DNA binding	Cell_maintenance
HROB	GO:0000731	DNA synthesis involved in DNA repair	Cell_maintenance
HROB	GO:0090734	site of DNA damage	Cell_maintenance
HROB	GO:0036297	interstrand cross-link repair	Cell_maintenance
EEF2K	GO:0004686	elongation factor-2 kinase activity	Cell_maintenance
EEF2K	GO:0031952	regulation of protein autophosphorylation	Cell_maintenance
EEF2K	GO:0046777	protein autophosphorylation	Cell_maintenance
EEF2K	GO:0006468	protein phosphorylation	Cell_maintenance
EEF2K	GO:0005515	protein binding	Cell_maintenance
MLX	GO:0000977	RNA polymerase II transcription regulatory region sequence-specific DNA binding	Cell_maintenance
MLX	GO:0001227	DNA-binding transcription repressor activity, RNA polymerase II-specific	Cell_maintenance
MLX	GO:0003677	DNA binding	Cell_maintenance
MLX	GO:0008134	transcription factor binding	Cell_maintenance
MLX	GO:0042803	protein homodimerization activity	Cell_maintenance
MLX	GO:0046982	protein heterodimerization activity	Cell_maintenance
MLX	GO:0000122	negative regulation of transcription by RNA polymerase II	Cell_maintenance
MLX	GO:0045892	negative regulation of transcription, DNA-templated	Cell_maintenance
MLX	GO:0045944	positive regulation of transcription by RNA polymerase II	Cell_maintenance
MLX	GO:0005634	nucleus	Cell_maintenance
MLX	GO:0005654	nucleoplasm	Cell_maintenance
MLX	GO:0005737	cytoplasm	Cell_maintenance
MLX	GO:0005829	cytosol	Cell_maintenance
MLX	GO:0031965	nuclear membrane	Cell_maintenance
MLX	GO:0046983	protein dimerization activity	Cell_maintenance
MLX	GO:0006355	regulation of transcription, DNA-templated	Cell_maintenance
MLX	GO:1990837	sequence-specific double-stranded DNA binding	Cell_maintenance
POLR3E	GO:0005654	nucleoplasm	Cell_maintenance
POLR3E	GO:0005666	RNA polymerase III complex	Cell_maintenance
POLR3E	GO:0006351	transcription, DNA-templated	Cell_maintenance
POLR3E	GO:0005634	nucleus	Cell_maintenance
TOP2A	GO:0003677	DNA binding	Cell_maintenance
TOP2A	GO:0003682	chromatin binding	Cell_maintenance
TOP2A	GO:0005080	protein kinase C binding	Cell_maintenance
TOP2A	GO:0008022	protein C-terminus binding	Cell_maintenance
TOP2A	GO:0008301	DNA binding, bending	Cell_maintenance
TOP2A	GO:0042803	protein homodimerization activity	Cell_maintenance
TOP2A	GO:0042826	histone deacetylase binding	Cell_maintenance
TOP2A	GO:0043130	ubiquitin binding	Cell_maintenance
TOP2A	GO:0046982	protein heterodimerization activity	Cell_maintenance
TOP2A	GO:0006265	DNA topological change	Cell_maintenance
TOP2A	GO:0006266	DNA ligation	Cell_maintenance
TOP2A	GO:0006974	cellular response to DNA damage stimulus	Cell_maintenance
TOP2A	GO:0007059	chromosome segregation	Cell_maintenance
TOP2A	GO:0030261	chromosome condensation	Cell_maintenance
TOP2A	GO:0030263	apoptotic chromosome condensation	Cell_maintenance
TOP2A	GO:0043065	positive regulation of apoptotic process	Cell_maintenance
TOP2A	GO:0045870	positive regulation of single stranded viral RNA replication via double stranded DNA intermediate	Cell_maintenance
TOP2A	GO:0045944	positive regulation of transcription by RNA polymerase II	Cell_maintenance
TOP2A	GO:1905463	negative regulation of DNA duplex unwinding	Cell_maintenance
TOP2A	GO:0000228	nuclear chromosome	Cell_maintenance
TOP2A	GO:0000793	condensed chromosome	Cell_maintenance
TOP2A	GO:0005634	nucleus	Cell_maintenance
TOP2A	GO:0005654	nucleoplasm	Cell_maintenance
TOP2A	GO:0005730	nucleolus	Cell_maintenance
TOP2A	GO:0005814	centriole	Cell_maintenance
TOP2A	GO:0032991	protein-containing complex	Cell_maintenance
TOP2A	GO:1990904	ribonucleoprotein complex	Cell_maintenance
TOP2A	GO:0000775	chromosome, centromeric region	Cell_maintenance
TOP2A	GO:0005737	cytoplasm	Cell_maintenance
RPRM	GO:0007050	cell cycle arrest	Cell_maintenance
RPRM	GO:0007346	regulation of mitotic cell cycle	Cell_maintenance
RPRM	GO:0005737	cytoplasm	Cell_maintenance
ENSOCUG00000025023	GO:0000166	nucleotide binding	Cell_maintenance
ENSOCUG00000025023	GO:0051287	NAD binding	Cell_maintenance
ENSOCUG00000025023	GO:0004365	glyceraldehyde-3-phosphate dehydrogenase (NAD+) (phosphorylating) activity	Cell_maintenance
ASB16	GO:0035556	intracellular signal transduction	Cell_maintenance
ASB16	GO:0005515	protein binding	Cell_maintenance
FGD5	GO:0005886	plasma membrane	Cell_maintenance
FGD5	GO:0005085	guanyl-nucleotide exchange factor activity	Cell_maintenance
TMUB2	GO:0030433	ubiquitin-dependent ERAD pathway	Cell_maintenance
TMUB2	GO:0005515	protein binding	Cell_maintenance
CEP78	GO:0005515	protein binding	Cell_maintenance
TNS4	GO:0008104	protein localization	Cell_maintenance
TNS4	GO:0005515	protein binding	Cell_maintenance
CCR7	GO:0005886	plasma membrane	Cell_maintenance
CCR7	GO:0009897	external side of plasma membrane	Cell_maintenance
CCR7	GO:0009986	cell surface	Cell_maintenance
CCR7	GO:0004930	G protein-coupled receptor activity	Cell_maintenance
CCR7	GO:0016021	integral component of membrane	Cell_maintenance
CCR7	GO:0007186	G protein-coupled receptor signaling pathway	Cell_maintenance
XPR1	GO:0015114	phosphate ion transmembrane transporter activity	Cell_maintenance
XPR1	GO:0015562	efflux transmembrane transporter activity	Cell_maintenance
XPR1	GO:0035435	phosphate ion transmembrane transport	Cell_maintenance
XPR1	GO:0031226	intrinsic component of plasma membrane	Cell_maintenance
XPR1	GO:0016021	integral component of membrane	Cell_maintenance
MYO1E	GO:0006897	endocytosis	Cell_maintenance
MYO1E	GO:0005737	cytoplasm	Cell_maintenance
MYO1E	GO:0005856	cytoskeleton	Cell_maintenance
MYO1E	GO:0045334	clathrin-coated endocytic vesicle	Cell_maintenance
MYO1E	GO:0005515	protein binding	Cell_maintenance
CCNB2	GO:0005813	centrosome	Cell_maintenance
CCNB2	GO:0005829	cytosol	Cell_maintenance
CCNB2	GO:0015630	microtubule cytoskeleton	Cell_maintenance
CCNB2	GO:0016020	membrane	Cell_maintenance
CCNB2	GO:0005737	cytoplasm	Cell_maintenance
ATXN7L3	GO:0003713	transcription coactivator activity	Cell_maintenance
ATXN7L3	GO:0030374	nuclear receptor transcription coactivator activity	Cell_maintenance
ATXN7L3	GO:0010390	histone monoubiquitination	Cell_maintenance
ATXN7L3	GO:0016578	histone deubiquitination	Cell_maintenance
ATXN7L3	GO:0045893	positive regulation of transcription, DNA-templated	Cell_maintenance
ATXN7L3	GO:0005634	nucleus	Cell_maintenance
MRPL15	GO:0015934	large ribosomal subunit	Cell_maintenance
MRPL15	GO:0006412	translation	Cell_maintenance
MRPL15	GO:0003735	structural constituent of ribosome	Cell_maintenance
ENSOCUG00000006171	GO:1990380	Lys48-specific deubiquitinase activity	Cell_maintenance
ENSOCUG00000006171	GO:0004843	thiol-dependent ubiquitin-specific protease activity	Cell_maintenance
ENSOCUG00000014935	GO:0006468	protein phosphorylation	Cell_maintenance
ENSOCUG00000014935	GO:0004672	protein kinase activity	Cell_maintenance
ENSOCUG00000014935	GO:0005515	protein binding	Cell_maintenance
TEK	GO:0001934	positive regulation of protein phosphorylation	Cell_maintenance
TEK	GO:0032878	regulation of establishment or maintenance of cell polarity	Cell_maintenance
TEK	GO:0034446	substrate adhesion-dependent cell spreading	Cell_maintenance
TEK	GO:0046777	protein autophosphorylation	Cell_maintenance
TEK	GO:0051897	positive regulation of protein kinase B signaling	Cell_maintenance
TEK	GO:1902533	positive regulation of intracellular signal transduction	Cell_maintenance
TEK	GO:0001725	stress fiber	Cell_maintenance
TEK	GO:0005886	plasma membrane	Cell_maintenance
TEK	GO:0005887	integral component of plasma membrane	Cell_maintenance
TEK	GO:0005911	cell-cell junction	Cell_maintenance
TEK	GO:0009925	basal plasma membrane	Cell_maintenance
TEK	GO:0009986	cell surface	Cell_maintenance
TEK	GO:0016323	basolateral plasma membrane	Cell_maintenance
TEK	GO:0016324	apical plasma membrane	Cell_maintenance
TEK	GO:0034451	centriolar satellite	Cell_maintenance
TEK	GO:0045121	membrane raft	Cell_maintenance
TEK	GO:0042802	identical protein binding	Cell_maintenance
TEK	GO:0006468	protein phosphorylation	Cell_maintenance
TEK	GO:0004672	protein kinase activity	Cell_maintenance
TEK	GO:0005515	protein binding	Cell_maintenance
VIPR2	GO:0007166	cell surface receptor signaling pathway	Cell_maintenance
VIPR2	GO:0016020	membrane	Cell_maintenance
VIPR2	GO:0004930	G protein-coupled receptor activity	Cell_maintenance
VIPR2	GO:0016021	integral component of membrane	Cell_maintenance
VIPR2	GO:0007186	G protein-coupled receptor signaling pathway	Cell_maintenance
VIPR2	GO:0004888	transmembrane signaling receptor activity	Cell_maintenance
SLC4A1	GO:0008509	anion transmembrane transporter activity	Cell_maintenance
SLC4A1	GO:0006820	anion transport	Cell_maintenance
SLC4A1	GO:0016020	membrane	Cell_maintenance
SLC4A1	GO:0016021	integral component of membrane	Cell_maintenance
SLC4A1	GO:0016323	basolateral plasma membrane	Cell_maintenance
SLC4A1	GO:0005886	plasma membrane	Cell_maintenance
SLC4A1	GO:0030863	cortical cytoskeleton	Cell_maintenance
SLC4A1	GO:0042803	protein homodimerization activity	Cell_maintenance
SLC4A1	GO:0072659	protein localization to plasma membrane	Cell_maintenance
SLC4A1	GO:0005887	integral component of plasma membrane	Cell_maintenance
SLC4A1	GO:0015701	bicarbonate transport	Cell_maintenance
SLC4A1	GO:0015106	bicarbonate transmembrane transporter activity	Cell_maintenance
SLC4A1	GO:0009898	cytoplasmic side of plasma membrane	Cell_maintenance
ANKRD13C	GO:0006621	protein retention in ER lumen	Cell_maintenance
ANKRD13C	GO:0005783	endoplasmic reticulum	Cell_maintenance
ANKRD13C	GO:0048471	perinuclear region of cytoplasm	Cell_maintenance
ANKRD13C	GO:0005515	protein binding	Cell_maintenance
RP1	GO:0035556	intracellular signal transduction	Cell_maintenance
RP1	GO:0005515	protein binding	Cell_maintenance
RP1	GO:1902857	positive regulation of non-motile cilium assembly	Cell_maintenance
BCHE	GO:0042802	identical protein binding	Cell_maintenance
BCHE	GO:0005783	endoplasmic reticulum	Cell_maintenance
PLEKHH3	GO:0007165	signal transduction	Cell_maintenance
PLEKHH3	GO:0005856	cytoskeleton	Cell_maintenance
MYOC	GO:0001953	negative regulation of cell-matrix adhesion	Cell_maintenance
MYOC	GO:0043408	regulation of MAPK cascade	Cell_maintenance
MYOC	GO:0051496	positive regulation of stress fiber assembly	Cell_maintenance
MYOC	GO:0051497	negative regulation of stress fiber assembly	Cell_maintenance
MYOC	GO:0051897	positive regulation of protein kinase B signaling	Cell_maintenance
MYOC	GO:1900026	positive regulation of substrate adhesion-dependent cell spreading	Cell_maintenance
MYOC	GO:0005615	extracellular space	Cell_maintenance
MYOC	GO:0005783	endoplasmic reticulum	Cell_maintenance
MYOC	GO:0005794	Golgi apparatus	Cell_maintenance
MYOC	GO:0031410	cytoplasmic vesicle	Cell_maintenance
MYOC	GO:0062023	collagen-containing extracellular matrix	Cell_maintenance
MYOC	GO:0051492	regulation of stress fiber assembly	Cell_maintenance
MYOC	GO:0001952	regulation of cell-matrix adhesion	Cell_maintenance
NR2C2	GO:0043565	sequence-specific DNA binding	Cell_maintenance
NR2C2	GO:0003700	DNA-binding transcription factor activity	Cell_maintenance
NR2C2	GO:0006355	regulation of transcription, DNA-templated	Cell_maintenance
NR2C2	GO:0045944	positive regulation of transcription by RNA polymerase II	Cell_maintenance
NR2C2	GO:0000122	negative regulation of transcription by RNA polymerase II	Cell_maintenance
NR2C2	GO:0005654	nucleoplasm	Cell_maintenance
NR2C2	GO:0000978	RNA polymerase II cis-regulatory region sequence-specific DNA binding	Cell_maintenance
NR2C2	GO:0000977	RNA polymerase II transcription regulatory region sequence-specific DNA binding	Cell_maintenance
NR2C2	GO:0001228	DNA-binding transcription activator activity, RNA polymerase II-specific	Cell_maintenance
NR2C2	GO:1990837	sequence-specific double-stranded DNA binding	Cell_maintenance
CCR10	GO:0005783	endoplasmic reticulum	Cell_maintenance
CCR10	GO:0009986	cell surface	Cell_maintenance
CCR10	GO:0004930	G protein-coupled receptor activity	Cell_maintenance
CCR10	GO:0016021	integral component of membrane	Cell_maintenance
CCR10	GO:0007186	G protein-coupled receptor signaling pathway	Cell_maintenance
CNTNAP1	GO:0016021	integral component of membrane	Cell_maintenance
CNTNAP1	GO:0007010	cytoskeleton organization	Cell_maintenance
CUL5	GO:0031625	ubiquitin protein ligase binding	Cell_maintenance
CUL5	GO:0031466	Cul5-RING ubiquitin ligase complex	Cell_maintenance
CUL5	GO:0090734	site of DNA damage	Cell_maintenance
CUL5	GO:0031461	cullin-RING ubiquitin ligase complex	Cell_maintenance
RUNDC3A	GO:0043231	intracellular membrane-bounded organelle	Cell_maintenance
PRRC2C	GO:0005829	cytosol	Cell_maintenance
HACD2	GO:0005783	endoplasmic reticulum	Cell_maintenance
CDC42BPA	GO:0006468	protein phosphorylation	Cell_maintenance
CDC42BPA	GO:0042802	identical protein binding	Cell_maintenance
CDC42BPA	GO:0035556	intracellular signal transduction	Cell_maintenance
CDC42BPA	GO:0004672	protein kinase activity	Cell_maintenance
ATP8A2	GO:0005654	nucleoplasm	Cell_maintenance
ATP8A2	GO:0005794	Golgi apparatus	Cell_maintenance
ATP8A2	GO:0005886	plasma membrane	Cell_maintenance
ATP8A2	GO:0000166	nucleotide binding	Cell_maintenance
ATP8A2	GO:0016021	integral component of membrane	Cell_maintenance
EZH1	GO:0005515	protein binding	Cell_maintenance
EZH1	GO:0070734	histone H3-K27 methylation	Cell_maintenance
EZH1	GO:0005654	nucleoplasm	Cell_maintenance
GRN	GO:0016020	membrane	Cell_maintenance
GRN	GO:0005576	extracellular region	Cell_maintenance
GRN	GO:0005886	plasma membrane	Cell_maintenance
GRN	GO:0005783	endoplasmic reticulum	Cell_maintenance
GRN	GO:0005794	Golgi apparatus	Cell_maintenance
GRN	GO:0005765	lysosomal membrane	Cell_maintenance
GRN	GO:0050679	positive regulation of epithelial cell proliferation	Cell_maintenance
GRN	GO:0007041	lysosomal transport	Cell_maintenance
GRN	GO:0050821	protein stabilization	Cell_maintenance
GRN	GO:0051087	chaperone binding	Cell_maintenance
GRN	GO:0005615	extracellular space	Cell_maintenance
NME9	GO:0006165	nucleoside diphosphate phosphorylation	Cell_maintenance
NME9	GO:0004550	nucleoside diphosphate kinase activity	Cell_maintenance
MRPS25	GO:0003735	structural constituent of ribosome	Cell_maintenance
ENSOCUG00000036880	GO:0006413	translational initiation	Cell_maintenance
ENSOCUG00000036880	GO:0003743	translation initiation factor activity	Cell_maintenance
RAMP2	GO:0016020	membrane	Cell_maintenance
RAMP2	GO:0016021	integral component of membrane	Cell_maintenance
RAMP2	GO:0005737	cytoplasm	Cell_maintenance
RAMP2	GO:0005886	plasma membrane	Cell_maintenance
RAMP2	GO:0006886	intracellular protein transport	Cell_maintenance
RAMP2	GO:0015031	protein transport	Cell_maintenance
RAMP2	GO:0010628	positive regulation of gene expression	Cell_maintenance
RAMP2	GO:0009986	cell surface	Cell_maintenance
RAMP2	GO:0008277	regulation of G protein-coupled receptor signaling pathway	Cell_maintenance
RAMP2	GO:0070830	bicellular tight junction assembly	Cell_maintenance
RAMP2	GO:0070831	basement membrane assembly	Cell_maintenance
RAMP2	GO:0072659	protein localization to plasma membrane	Cell_maintenance
RAMP2	GO:2000352	negative regulation of endothelial cell apoptotic process	Cell_maintenance
RAMP2	GO:0007189	adenylate cyclase-activating G protein-coupled receptor signaling pathway	Cell_maintenance
VPS25	GO:0005737	cytoplasm	Cell_maintenance
VPS25	GO:0005634	nucleus	Cell_maintenance
VPS25	GO:0005829	cytosol	Cell_maintenance
VPS25	GO:0042803	protein homodimerization activity	Cell_maintenance
VPS25	GO:0010008	endosome membrane	Cell_maintenance
VPS25	GO:0047485	protein N-terminus binding	Cell_maintenance
ITGA2B	GO:0042802	identical protein binding	Cell_maintenance
ITGA2B	GO:0050840	extracellular matrix binding	Cell_maintenance
ITGA2B	GO:0007160	cell-matrix adhesion	Cell_maintenance
ITGA2B	GO:0005886	plasma membrane	Cell_maintenance
ITGA2B	GO:0009897	external side of plasma membrane	Cell_maintenance
ITGA2B	GO:0009986	cell surface	Cell_maintenance
ITGA2B	GO:0070062	extracellular exosome	Cell_maintenance
ITGA2B	GO:0007155	cell adhesion	Cell_maintenance
ENSOCUG00000011876	GO:0016020	membrane	Cell_maintenance
WNK4	GO:0006811	ion transport	Cell_maintenance
WNK4	GO:0008104	protein localization	Cell_maintenance
WNK4	GO:0050794	regulation of cellular process	Cell_maintenance
WNK4	GO:0005737	cytoplasm	Cell_maintenance
WNK4	GO:0005923	bicellular tight junction	Cell_maintenance
WNK4	GO:0006468	protein phosphorylation	Cell_maintenance
WNK4	GO:0004672	protein kinase activity	Cell_maintenance
ENSOCUG00000014730	GO:0007166	cell surface receptor signaling pathway	Cell_maintenance
ENSOCUG00000014730	GO:0016020	membrane	Cell_maintenance
ENSOCUG00000014730	GO:0016021	integral component of membrane	Cell_maintenance
ENSOCUG00000014730	GO:0004888	transmembrane signaling receptor activity	Cell_maintenance
ENSOCUG00000003814	GO:0005515	protein binding	Cell_maintenance
PLEKHM1	GO:0005730	nucleolus	Cell_maintenance
PLEKHM1	GO:0043231	intracellular membrane-bounded organelle	Cell_maintenance
PLEKHM1	GO:0035556	intracellular signal transduction	Cell_maintenance
CWF19L2	GO:0002098	tRNA wobble uridine modification	Cell_maintenance
CWF19L2	GO:0030488	tRNA methylation	Cell_maintenance
CWF19L2	GO:0016300	tRNA (uracil) methyltransferase activity	Cell_maintenance
TXLNB	GO:0005737	cytoplasm	Cell_maintenance
HERPUD2	GO:0005515	protein binding	Cell_maintenance
EEPD1	GO:0046658	anchored component of plasma membrane	Cell_maintenance
EEPD1	GO:0006281	DNA repair	Cell_maintenance
EEPD1	GO:0003677	DNA binding	Cell_maintenance
ANLN	GO:0005654	nucleoplasm	Cell_maintenance
ANLN	GO:0099738	cell cortex region	Cell_maintenance
ENSOCUG00000032783	GO:0006450	regulation of translational fidelity	Cell_maintenance
ARHGAP27	GO:0007165	signal transduction	Cell_maintenance
ARHGAP27	GO:0005515	protein binding	Cell_maintenance
ARHGAP27	GO:0006468	protein phosphorylation	Cell_maintenance
ARHGAP27	GO:0004672	protein kinase activity	Cell_maintenance
PSME3	GO:0002039	p53 binding	Cell_maintenance
PSME3	GO:0042802	identical protein binding	Cell_maintenance
PSME3	GO:0097371	MDM2/MDM4 family protein binding	Cell_maintenance
PSME3	GO:2001237	negative regulation of extrinsic apoptotic signaling pathway	Cell_maintenance
PSME3	GO:0005654	nucleoplasm	Cell_maintenance
PSME3	GO:0005829	cytosol	Cell_maintenance
MRAS	GO:0007265	Ras protein signal transduction	Cell_maintenance
MRAS	GO:0016020	membrane	Cell_maintenance
MRAS	GO:0007165	signal transduction	Cell_maintenance
ESYT3	GO:0061817	endoplasmic reticulum-plasma membrane tethering	Cell_maintenance
ESYT3	GO:0005887	integral component of plasma membrane	Cell_maintenance
ESYT3	GO:0031227	intrinsic component of endoplasmic reticulum membrane	Cell_maintenance
ESYT3	GO:0031234	extrinsic component of cytoplasmic side of plasma membrane	Cell_maintenance
ESYT3	GO:0044232	organelle membrane contact site	Cell_maintenance
ESYT3	GO:0140268	endoplasmic reticulum-plasma membrane contact site	Cell_maintenance
PPP3CB	GO:0030346	protein phosphatase 2B binding	Cell_maintenance
PPP3CB	GO:0046983	protein dimerization activity	Cell_maintenance
PPP3CB	GO:0006468	protein phosphorylation	Cell_maintenance
PPP3CB	GO:0006470	protein dephosphorylation	Cell_maintenance
PPP3CB	GO:0010468	regulation of gene expression	Cell_maintenance
PPP3CB	GO:0045944	positive regulation of transcription by RNA polymerase II	Cell_maintenance
PPP3CB	GO:0005737	cytoplasm	Cell_maintenance
PPP3CB	GO:0005886	plasma membrane	Cell_maintenance
AOC3	GO:0016021	integral component of membrane	Cell_maintenance
AOC3	GO:0005737	cytoplasm	Cell_maintenance
AOC3	GO:0005886	plasma membrane	Cell_maintenance
AOC3	GO:0007155	cell adhesion	Cell_maintenance
AOC3	GO:0009986	cell surface	Cell_maintenance
AOC3	GO:0046982	protein heterodimerization activity	Cell_maintenance
AOC3	GO:0042802	identical protein binding	Cell_maintenance
AOC3	GO:0005794	Golgi apparatus	Cell_maintenance
AOC3	GO:0005783	endoplasmic reticulum	Cell_maintenance
GUCY1A2	GO:0009190	cyclic nucleotide biosynthetic process	Cell_maintenance
GUCY1A2	GO:0035556	intracellular signal transduction	Cell_maintenance
FANCL	GO:0036297	interstrand cross-link repair	Cell_maintenance
FANCL	GO:0004842	ubiquitin-protein transferase activity	Cell_maintenance
FANCL	GO:0006281	DNA repair	Cell_maintenance
FANCL	GO:0006974	cellular response to DNA damage stimulus	Cell_maintenance
FANCL	GO:0006513	protein monoubiquitination	Cell_maintenance
FANCL	GO:0042127	regulation of cell population proliferation	Cell_maintenance
FANCL	GO:0043231	intracellular membrane-bounded organelle	Cell_maintenance
FANCL	GO:0061630	ubiquitin protein ligase activity	Cell_maintenance
FANCL	GO:0031625	ubiquitin protein ligase binding	Cell_maintenance
FANCL	GO:0016567	protein ubiquitination	Cell_maintenance
ENSOCUG00000009259	GO:0000166	nucleotide binding	Cell_maintenance
ENSOCUG00000009469	GO:0005813	centrosome	Cell_maintenance
ENSOCUG00000009469	GO:0070507	regulation of microtubule cytoskeleton organization	Cell_maintenance
ENSOCUG00000009469	GO:0005737	cytoplasm	Cell_maintenance
ENSOCUG00000009469	GO:0005856	cytoskeleton	Cell_maintenance
PSAT1	GO:0005829	cytosol	Cell_maintenance
PSAT1	GO:0042802	identical protein binding	Cell_maintenance
CFAP70	GO:0031514	motile cilium	Cell_maintenance
CFAP70	GO:0005515	protein binding	Cell_maintenance
PLCD3	GO:0042127	regulation of cell population proliferation	Cell_maintenance
PLCD3	GO:0035556	intracellular signal transduction	Cell_maintenance
PLCD3	GO:0007165	signal transduction	Cell_maintenance
IFT74	GO:0030992	intraciliary transport particle B	Cell_maintenance
IFT74	GO:0042073	intraciliary transport	Cell_maintenance
IFT74	GO:0003682	chromatin binding	Cell_maintenance
IFT74	GO:0045944	positive regulation of transcription by RNA polymerase II	Cell_maintenance
IFT74	GO:0050680	negative regulation of epithelial cell proliferation	Cell_maintenance
IFT74	GO:1905515	non-motile cilium assembly	Cell_maintenance
IFT74	GO:0005634	nucleus	Cell_maintenance
IFT74	GO:0005813	centrosome	Cell_maintenance
IFT74	GO:0035735	intraciliary transport involved in cilium assembly	Cell_maintenance
BRCA1	GO:0006974	cellular response to DNA damage stimulus	Cell_maintenance
BRCA1	GO:0006281	DNA repair	Cell_maintenance
BRCA1	GO:0004842	ubiquitin-protein transferase activity	Cell_maintenance
BRCA1	GO:0005634	nucleus	Cell_maintenance
BRCA1	GO:0003677	DNA binding	Cell_maintenance
BRCA1	GO:0003684	damaged DNA binding	Cell_maintenance
BRCA1	GO:0003713	transcription coactivator activity	Cell_maintenance
BRCA1	GO:0003723	RNA binding	Cell_maintenance
BRCA1	GO:0031625	ubiquitin protein ligase binding	Cell_maintenance
BRCA1	GO:0042802	identical protein binding	Cell_maintenance
BRCA1	GO:0070063	RNA polymerase binding	Cell_maintenance
BRCA1	GO:0000724	double-strand break repair via homologous recombination	Cell_maintenance
BRCA1	GO:0006301	postreplication repair	Cell_maintenance
BRCA1	GO:0006302	double-strand break repair	Cell_maintenance
BRCA1	GO:0006349	regulation of gene expression by genetic imprinting	Cell_maintenance
BRCA1	GO:0006357	regulation of transcription by RNA polymerase II	Cell_maintenance
BRCA1	GO:0007059	chromosome segregation	Cell_maintenance
BRCA1	GO:0007098	centrosome cycle	Cell_maintenance
BRCA1	GO:0008630	intrinsic apoptotic signaling pathway in response to DNA damage	Cell_maintenance
BRCA1	GO:0010628	positive regulation of gene expression	Cell_maintenance
BRCA1	GO:0016567	protein ubiquitination	Cell_maintenance
BRCA1	GO:0031398	positive regulation of protein ubiquitination	Cell_maintenance
BRCA1	GO:0035066	positive regulation of histone acetylation	Cell_maintenance
BRCA1	GO:0035067	negative regulation of histone acetylation	Cell_maintenance
BRCA1	GO:0044030	regulation of DNA methylation	Cell_maintenance
BRCA1	GO:0044818	mitotic G2/M transition checkpoint	Cell_maintenance
BRCA1	GO:0045739	positive regulation of DNA repair	Cell_maintenance
BRCA1	GO:0045892	negative regulation of transcription, DNA-templated	Cell_maintenance
BRCA1	GO:0045893	positive regulation of transcription, DNA-templated	Cell_maintenance
BRCA1	GO:0045944	positive regulation of transcription by RNA polymerase II	Cell_maintenance
BRCA1	GO:0051571	positive regulation of histone H3-K4 methylation	Cell_maintenance
BRCA1	GO:0051572	negative regulation of histone H3-K4 methylation	Cell_maintenance
BRCA1	GO:0051573	negative regulation of histone H3-K9 methylation	Cell_maintenance
BRCA1	GO:0051574	positive regulation of histone H3-K9 methylation	Cell_maintenance
BRCA1	GO:0051865	protein autoubiquitination	Cell_maintenance
BRCA1	GO:0070512	positive regulation of histone H4-K20 methylation	Cell_maintenance
BRCA1	GO:0071158	positive regulation of cell cycle arrest	Cell_maintenance
BRCA1	GO:0071681	cellular response to indole-3-methanol	Cell_maintenance
BRCA1	GO:0072425	signal transduction involved in G2 DNA damage checkpoint	Cell_maintenance
BRCA1	GO:0085020	protein K6-linked ubiquitination	Cell_maintenance
BRCA1	GO:1902042	negative regulation of extrinsic apoptotic signaling pathway via death domain receptors	Cell_maintenance
BRCA1	GO:2000617	positive regulation of histone H3-K9 acetylation	Cell_maintenance
BRCA1	GO:2000620	positive regulation of histone H4-K16 acetylation	Cell_maintenance
BRCA1	GO:0000793	condensed chromosome	Cell_maintenance
BRCA1	GO:0000794	condensed nuclear chromosome	Cell_maintenance
BRCA1	GO:0005654	nucleoplasm	Cell_maintenance
BRCA1	GO:0005694	chromosome	Cell_maintenance
BRCA1	GO:0005737	cytoplasm	Cell_maintenance
BRCA1	GO:0005886	plasma membrane	Cell_maintenance
BRCA1	GO:0032991	protein-containing complex	Cell_maintenance
BRCA1	GO:1990904	ribonucleoprotein complex	Cell_maintenance
BRCA1	GO:0000976	transcription regulatory region sequence-specific DNA binding	Cell_maintenance
NMT1	GO:0006499	N-terminal protein myristoylation	Cell_maintenance
NMT1	GO:0005737	cytoplasm	Cell_maintenance
NMT1	GO:0005829	cytosol	Cell_maintenance
NMT1	GO:0005886	plasma membrane	Cell_maintenance
NMT1	GO:0019898	extrinsic component of membrane	Cell_maintenance
FAIM	GO:0043066	negative regulation of apoptotic process	Cell_maintenance
IFT122	GO:0030991	intraciliary transport particle A	Cell_maintenance
IFT122	GO:0061512	protein localization to cilium	Cell_maintenance
IFT122	GO:0042073	intraciliary transport	Cell_maintenance
IFT122	GO:0005515	protein binding	Cell_maintenance
EMB	GO:0005886	plasma membrane	Cell_maintenance
EMB	GO:0007155	cell adhesion	Cell_maintenance
EMB	GO:0005515	protein binding	Cell_maintenance
P4HA1	GO:0042802	identical protein binding	Cell_maintenance
P4HA1	GO:0043231	intracellular membrane-bounded organelle	Cell_maintenance
P4HA1	GO:0005783	endoplasmic reticulum	Cell_maintenance
P4HA1	GO:0005515	protein binding	Cell_maintenance
TAS2R16	GO:0005783	endoplasmic reticulum	Cell_maintenance
TAS2R16	GO:0005802	trans-Golgi network	Cell_maintenance
TAS2R16	GO:0009897	external side of plasma membrane	Cell_maintenance
TAS2R16	GO:0004930	G protein-coupled receptor activity	Cell_maintenance
TAS2R16	GO:0016021	integral component of membrane	Cell_maintenance
TAS2R16	GO:0007186	G protein-coupled receptor signaling pathway	Cell_maintenance
PIP4K2B	GO:0042803	protein homodimerization activity	Cell_maintenance
PIP4K2B	GO:0010506	regulation of autophagy	Cell_maintenance
PIP4K2B	GO:0005654	nucleoplasm	Cell_maintenance
PIP4K2B	GO:0005634	nucleus	Cell_maintenance
PIP4K2B	GO:0005886	plasma membrane	Cell_maintenance
TTC23L	GO:0005515	protein binding	Cell_maintenance
DNAJC21	GO:0005730	nucleolus	Cell_maintenance
DNAJC21	GO:0005829	cytosol	Cell_maintenance
ENSOCUG00000006775	GO:0046983	protein dimerization activity	Cell_maintenance
CWC25	GO:0000398	mRNA splicing, via spliceosome	Cell_maintenance
CWC25	GO:0005634	nucleus	Cell_maintenance
PIK3CB	GO:0016301	kinase activity	Cell_maintenance
PIK3CB	GO:0001952	regulation of cell-matrix adhesion	Cell_maintenance
PIK3CB	GO:0010628	positive regulation of gene expression	Cell_maintenance
PIK3CB	GO:0016310	phosphorylation	Cell_maintenance
PIK3CB	GO:0035022	positive regulation of Rac protein signal transduction	Cell_maintenance
PIK3CB	GO:0051897	positive regulation of protein kinase B signaling	Cell_maintenance
PIK3CB	GO:0051898	negative regulation of protein kinase B signaling	Cell_maintenance
PIK3CB	GO:0005634	nucleus	Cell_maintenance
PIK3CB	GO:0005654	nucleoplasm	Cell_maintenance
PIK3CB	GO:0005730	nucleolus	Cell_maintenance
PIK3CB	GO:0043231	intracellular membrane-bounded organelle	Cell_maintenance
PARM1	GO:0005654	nucleoplasm	Cell_maintenance
PARM1	GO:0005794	Golgi apparatus	Cell_maintenance
PARM1	GO:0005829	cytosol	Cell_maintenance
PARM1	GO:0005886	plasma membrane	Cell_maintenance
PARM1	GO:0043231	intracellular membrane-bounded organelle	Cell_maintenance
ENSOCUG00000013915	GO:0005840	ribosome	Cell_maintenance
ENSOCUG00000013915	GO:0006412	translation	Cell_maintenance
ENSOCUG00000013915	GO:0003735	structural constituent of ribosome	Cell_maintenance
LASP1	GO:0005737	cytoplasm	Cell_maintenance
LASP1	GO:0005515	protein binding	Cell_maintenance
COQ8A	GO:0016301	kinase activity	Cell_maintenance
COQ8A	GO:0016310	phosphorylation	Cell_maintenance
CDH5	GO:0019903	protein phosphatase binding	Cell_maintenance
CDH5	GO:0001932	regulation of protein phosphorylation	Cell_maintenance
CDH5	GO:0007043	cell-cell junction assembly	Cell_maintenance
CDH5	GO:0008285	negative regulation of cell population proliferation	Cell_maintenance
CDH5	GO:0010628	positive regulation of gene expression	Cell_maintenance
CDH5	GO:0031334	positive regulation of protein-containing complex assembly	Cell_maintenance
CDH5	GO:0035307	positive regulation of protein dephosphorylation	Cell_maintenance
CDH5	GO:0070830	bicellular tight junction assembly	Cell_maintenance
CDH5	GO:0098609	cell-cell adhesion	Cell_maintenance
CDH5	GO:1902396	protein localization to bicellular tight junction	Cell_maintenance
CDH5	GO:2000114	regulation of establishment of cell polarity	Cell_maintenance
CDH5	GO:0005654	nucleoplasm	Cell_maintenance
CDH5	GO:0005886	plasma membrane	Cell_maintenance
CDH5	GO:0005911	cell-cell junction	Cell_maintenance
CDH5	GO:0005923	bicellular tight junction	Cell_maintenance
CDH5	GO:0009897	external side of plasma membrane	Cell_maintenance
CDH5	GO:0009986	cell surface	Cell_maintenance
CDH5	GO:0030054	cell junction	Cell_maintenance
CDH5	GO:0031965	nuclear membrane	Cell_maintenance
CDH5	GO:0071944	cell periphery	Cell_maintenance
CDH5	GO:0007156	homophilic cell adhesion via plasma membrane adhesion molecules	Cell_maintenance
CDH5	GO:0016020	membrane	Cell_maintenance
CDH5	GO:0007155	cell adhesion	Cell_maintenance
CDH5	GO:2000352	negative regulation of endothelial cell apoptotic process	Cell_maintenance
CKLF	GO:0016021	integral component of membrane	Cell_maintenance
CKLF	GO:0005576	extracellular region	Cell_maintenance
CKLF	GO:0032940	secretion by cell	Cell_maintenance
CKLF	GO:0016020	membrane	Cell_maintenance
ENSOCUG00000026523	GO:0016020	membrane	Cell_maintenance
CMTM3	GO:0016020	membrane	Cell_maintenance
CMTM3	GO:0005737	cytoplasm	Cell_maintenance
CMTM3	GO:0031965	nuclear membrane	Cell_maintenance
CMTM3	GO:0031410	cytoplasmic vesicle	Cell_maintenance
CMTM3	GO:0005829	cytosol	Cell_maintenance
DYNC1LI2	GO:0005813	centrosome	Cell_maintenance
DYNC1LI2	GO:0016020	membrane	Cell_maintenance
PLXDC1	GO:0005737	cytoplasm	Cell_maintenance
PLXDC1	GO:0005886	plasma membrane	Cell_maintenance
CACNB1	GO:1904646	cellular response to amyloid-beta	Cell_maintenance
CACNB1	GO:0005515	protein binding	Cell_maintenance
ENSOCUG00000021898	GO:0016485	protein processing	Cell_maintenance
ENSOCUG00000021898	GO:0035556	intracellular signal transduction	Cell_maintenance
ENSOCUG00000021898	GO:0016020	membrane	Cell_maintenance
ENSOCUG00000021898	GO:0016021	integral component of membrane	Cell_maintenance
TANC2	GO:0005515	protein binding	Cell_maintenance
CWC27	GO:0006457	protein folding	Cell_maintenance
CWC27	GO:0000413	protein peptidyl-prolyl isomerization	Cell_maintenance
CWC27	GO:0005654	nucleoplasm	Cell_maintenance
CWC27	GO:0005634	nucleus	Cell_maintenance
ADRA1B	GO:0046982	protein heterodimerization activity	Cell_maintenance
ADRA1B	GO:0043410	positive regulation of MAPK cascade	Cell_maintenance
ADRA1B	GO:0005634	nucleus	Cell_maintenance
ADRA1B	GO:0005737	cytoplasm	Cell_maintenance
ADRA1B	GO:0005886	plasma membrane	Cell_maintenance
ADRA1B	GO:0031965	nuclear membrane	Cell_maintenance
ADRA1B	GO:0004930	G protein-coupled receptor activity	Cell_maintenance
ADRA1B	GO:0016021	integral component of membrane	Cell_maintenance
ADRA1B	GO:0007186	G protein-coupled receptor signaling pathway	Cell_maintenance
TMC1	GO:0009897	external side of plasma membrane	Cell_maintenance
TMC1	GO:0005887	integral component of plasma membrane	Cell_maintenance
TMC1	GO:0016021	integral component of membrane	Cell_maintenance
ESF1	GO:0006364	rRNA processing	Cell_maintenance
ESF1	GO:0005634	nucleus	Cell_maintenance
ENSOCUG00000010089	GO:0008097	5S rRNA binding	Cell_maintenance
ENSOCUG00000010089	GO:0005840	ribosome	Cell_maintenance
ENSOCUG00000010089	GO:0006412	translation	Cell_maintenance
ENSOCUG00000010089	GO:0003735	structural constituent of ribosome	Cell_maintenance
AHCTF1	GO:0005634	nucleus	Cell_maintenance
AHCTF1	GO:0000777	condensed chromosome kinetochore	Cell_maintenance
AHCTF1	GO:0000785	chromatin	Cell_maintenance
AHCTF1	GO:0031965	nuclear membrane	Cell_maintenance
STAC2	GO:0005515	protein binding	Cell_maintenance
STAC2	GO:0031234	extrinsic component of cytoplasmic side of plasma membrane	Cell_maintenance
STAC2	GO:1903078	positive regulation of protein localization to plasma membrane	Cell_maintenance
STAC2	GO:0035556	intracellular signal transduction	Cell_maintenance
TASP1	GO:0045893	positive regulation of transcription, DNA-templated	Cell_maintenance
TASP1	GO:0042802	identical protein binding	Cell_maintenance
TASP1	GO:0006508	proteolysis	Cell_maintenance
FBXL20	GO:0005515	protein binding	Cell_maintenance
ENSOCUG00000035934	GO:0005515	protein binding	Cell_maintenance
NRXN1	GO:0009986	cell surface	Cell_maintenance
NRXN1	GO:0005730	nucleolus	Cell_maintenance
NRXN1	GO:0005886	plasma membrane	Cell_maintenance
ALDH1A1	GO:0004029	aldehyde dehydrogenase (NAD+) activity	Cell_maintenance
ALDH1A1	GO:0005829	cytosol	Cell_maintenance
ENSOCUG00000013727	GO:0031167	rRNA methylation	Cell_maintenance
ENSOCUG00000013727	GO:0000179	rRNA (adenine-N6,N6-)-dimethyltransferase activity	Cell_maintenance
ENSOCUG00000013727	GO:0003712	transcription coregulator activity	Cell_maintenance
ENSOCUG00000013727	GO:0006355	regulation of transcription, DNA-templated	Cell_maintenance
SMYD3	GO:0000978	RNA polymerase II cis-regulatory region sequence-specific DNA binding	Cell_maintenance
SMYD3	GO:0000993	RNA polymerase II complex binding	Cell_maintenance
SMYD3	GO:0001162	RNA polymerase II intronic transcription regulatory region sequence-specific DNA binding	Cell_maintenance
SMYD3	GO:0006334	nucleosome assembly	Cell_maintenance
SMYD3	GO:0006469	negative regulation of protein kinase activity	Cell_maintenance
SMYD3	GO:0045184	establishment of protein localization	Cell_maintenance
SMYD3	GO:0045944	positive regulation of transcription by RNA polymerase II	Cell_maintenance
SMYD3	GO:0071549	cellular response to dexamethasone stimulus	Cell_maintenance
SMYD3	GO:0005634	nucleus	Cell_maintenance
SMYD3	GO:0005654	nucleoplasm	Cell_maintenance
SMYD3	GO:0005829	cytosol	Cell_maintenance
SMYD3	GO:0005515	protein binding	Cell_maintenance
MAGI2	GO:0005737	cytoplasm	Cell_maintenance
MAGI2	GO:0005634	nucleus	Cell_maintenance
MAGI2	GO:0005886	plasma membrane	Cell_maintenance
MAGI2	GO:0005923	bicellular tight junction	Cell_maintenance
MAGI2	GO:0032516	positive regulation of phosphoprotein phosphatase activity	Cell_maintenance
MAGI2	GO:0051898	negative regulation of protein kinase B signaling	Cell_maintenance
MAGI2	GO:0007165	signal transduction	Cell_maintenance
MAGI2	GO:0005515	protein binding	Cell_maintenance
MC2R	GO:0016020	membrane	Cell_maintenance
MC2R	GO:0016021	integral component of membrane	Cell_maintenance
MC2R	GO:0004930	G protein-coupled receptor activity	Cell_maintenance
[truncated: 762 more rows]
